# Supplementary material for: Exploring the relationship between social exclusion and smartphone addiction: The mediating roles of loneliness and self-control
Source: Front Psychol. 2022 Aug 15;13:945631. doi: 10.3389/fpsyg.2022.945631 (PMC9421163; doi:10.3389/fpsyg.2022.945631)
Supplement: Supplementary file 1 [file Table_1.XLSX]

## Sheet: data
Gender	Age	SC1	SC2	SC3	SC4	SC5	SC6	SC7	SE1	SE2	SE3	SE4	SE5	SE6	SE7	SE8	DEP1	DEP2	DEP3	DEP4	DEP5	DEP6	DEP7	DEP8	DEP9	LON1	LON2	LON3	LON4	LON5	LON6	SMA1	SMA2	SMA3	SMA4	SMA5	SMA6	SMA7	SMA8	SMA9	SMA10
1	24	3	4	3	5	2	2	2	1	2	3	2	2	3	2	2	2	1	2	2	2	1	2	2	2	2	1	2	2	3	2	5	5	4	2	6	4	4	5	5	6
1	18	4	5	2	5	5	2	2	1	1	3	1	1	1	1	1	2	1	1	1	1	1	2	1	1	2	2	2	2	2	1	4	3	2	5	3	2	3	3	3	3
1	18	2	4	4	3	3	3	3	4	2	5	4	2	2	2	2	1	1	2	1	2	1	1	2	1	2	2	2	2	2	2	4	4	1	5	4	4	3	5	3	3
1	19	3	4	5	4	5	5	2	2	2	4	2	3	3	3	3	2	2	2	2	1	1	2	2	1	2	2	2	2	2	2	4	4	3	6	1	3	5	4	3	4
1	18	2	3	3	5	2	2	2	3	2	5	5	4	2	5	2	2	2	1	2	1	2	3	2	1	2	2	2	3	3	3	4	4	5	6	6	5	3	6	4	4
1	20	2	3	2	4	4	3	4	4	2	2	3	2	4	3	4	2	3	2	3	3	2	3	2	3	2	3	2	2	3	2	3	4	1	4	3	4	4	6	3	4
2	18	3	3	3	4	3	3	3	3	2	4	3	5	2	2	2	2	2	2	2	2	2	2	2	2	2	2	2	2	2	2	4	4	4	4	2	4	4	4	4	6
2	19	5	4	4	5	2	2	2	2	2	3	3	4	4	4	3	3	2	3	2	1	3	3	3	2	2	2	2	2	3	2	5	5	4	6	4	5	5	5	4	4
1	18	3	3	3	2	3	3	3	2	3	4	3	4	4	3	3	2	3	3	3	2	2	3	2	1	3	3	3	3	3	3	4	4	4	4	2	4	4	4	4	6
2	20	4	4	4	3	5	5	5	1	1	1	1	1	1	1	1	1	1	1	2	3	1	2	3	1	3	1	1	2	1	1	1	1	1	6	4	2	2	1	1	1
2	22	3	3	3	3	3	3	3	4	3	1	3	3	4	4	4	2	2	2	3	3	3	3	3	3	3	3	3	3	3	3	5	5	4	3	5	5	6	6	6	5
2	19	3	4	3	5	3	3	3	1	1	1	1	1	1	1	1	2	1	2	2	1	1	1	1	2	1	1	1	1	1	1	4	4	4	4	5	5	5	5	5	5
2	20	4	4	4	5	3	3	3	1	1	1	1	1	1	1	1	1	1	1	1	1	1	1	1	1	1	1	1	1	1	1	4	3	3	1	5	3	2	3	1	1
2	19	3	3	3	3	3	3	3	3	3	3	2	3	4	2	1	2	2	1	2	1	2	2	1	1	2	2	2	2	2	2	3	3	4	5	3	3	3	4	3	4
2	20	4	4	4	5	2	5	4	1	1	1	1	1	1	2	1	1	3	1	3	2	2	2	1	1	1	1	1	1	1	1	1	3	3	2	6	6	5	6	4	3
2	20	2	2	4	4	2	2	2	3	1	1	2	1	3	1	1	2	2	2	2	1	1	1	1	1	2	3	2	1	2	2	5	5	4	3	5	5	6	6	6	5
2	19	4	3	3	3	2	3	3	4	3	2	3	2	2	2	2	2	2	1	2	2	1	1	1	1	1	2	3	1	2	3	4	4	4	4	5	2	4	5	3	4
2	19	2	2	2	4	4	3	3	2	2	2	4	3	4	1	2	2	2	2	2	2	2	2	2	2	2	2	2	2	2	2	2	4	4	4	2	2	2	2	3	4
2	19	3	3	3	5	3	3	5	1	1	1	1	1	1	1	1	1	1	2	2	1	1	2	1	1	1	1	1	1	1	1	2	2	2	3	4	3	3	2	2	2
2	18	3	3	3	3	2	3	3	3	2	2	3	2	1	2	1	2	2	3	3	1	2	2	2	1	2	2	2	2	2	2	5	5	5	5	4	4	4	4	5	5
2	20	3	3	3	3	2	2	2	1	1	1	1	1	1	1	1	1	1	3	1	3	2	1	3	1	1	3	3	2	1	1	2	5	2	2	4	2	5	4	2	2
2	20	2	2	3	3	2	2	3	2	1	1	2	1	2	1	2	2	2	1	2	1	2	2	2	1	2	3	1	3	2	2	5	5	4	2	6	5	6	6	6	5
1	20	4	4	4	3	2	2	4	1	1	1	1	4	1	1	1	2	1	1	2	1	1	1	1	1	1	1	1	1	1	1	3	2	2	2	4	2	4	4	2	4
2	20	3	3	3	4	4	4	4	1	3	1	1	1	1	1	1	1	1	2	3	2	1	3	1	1	1	1	3	2	3	1	2	5	5	3	5	3	5	3	5	5
2	18	4	4	4	5	4	4	4	1	1	1	1	1	1	2	1	1	1	2	3	3	2	1	1	1	1	1	1	1	1	1	1	1	1	1	2	2	2	2	2	2
2	20	3	3	3	3	3	3	3	2	1	1	3	1	1	2	1	1	1	1	1	1	1	1	1	1	1	3	1	2	3	1	6	2	6	6	3	3	2	2	2	2
1	19	3	3	3	3	3	3	3	2	1	1	3	3	1	3	2	1	1	1	1	1	1	1	1	1	1	2	3	1	2	2	1	1	1	1	6	3	3	1	3	1
2	19	3	3	3	3	1	1	3	2	3	4	4	4	4	4	4	2	2	2	2	2	2	2	2	2	2	2	2	2	2	2	5	5	5	5	5	5	5	5	3	3
1	21	3	3	3	3	3	3	3	1	1	1	3	3	1	1	3	2	2	1	3	1	1	1	1	1	1	1	1	1	1	1	3	3	2	1	4	3	2	2	2	2
1	19	3	4	3	5	2	4	4	1	1	1	1	2	1	1	1	2	2	2	3	2	2	2	1	1	1	1	2	2	2	2	4	3	3	5	3	1	2	3	3	4
2	19	4	4	4	4	2	3	3	2	4	2	2	1	1	1	1	2	2	2	2	1	1	2	1	1	2	2	2	2	2	2	3	4	1	4	4	4	4	5	4	3
2	20	2	2	1	5	4	5	5	1	1	1	3	1	2	3	1	1	1	1	1	1	1	1	1	1	1	1	1	1	1	1	1	1	1	1	1	1	1	1	1	1
2	19	4	4	4	4	3	4	5	1	1	3	2	1	1	1	1	1	1	1	2	1	2	1	2	1	1	1	1	1	1	1	2	2	2	2	3	3	3	3	3	2
2	18	2	2	4	4	2	4	2	5	5	2	4	2	2	2	5	1	2	1	3	2	2	1	3	1	2	3	2	2	2	2	5	5	5	5	5	3	3	5	5	5
1	20	3	3	4	3	3	4	4	2	1	1	2	2	2	2	2	2	1	1	1	2	1	1	2	1	2	2	2	2	2	2	2	2	2	4	4	3	3	3	3	3
1	20	4	4	4	2	2	2	2	1	1	1	2	1	1	3	2	3	3	3	3	3	3	3	3	3	3	3	3	3	3	3	1	1	3	3	6	6	2	6	1	1
1	21	2	2	2	4	4	4	4	3	2	2	2	2	2	2	2	2	2	2	2	2	2	2	2	2	2	2	2	2	2	2	3	3	5	2	2	3	3	1	3	1
1	18	4	4	4	2	3	3	3	2	1	1	3	3	3	3	4	2	2	1	1	2	1	2	1	1	1	2	1	1	1	1	4	2	4	3	1	2	2	3	2	6
2	20	4	4	4	2	2	2	2	1	1	1	2	1	2	1	1	1	1	1	1	1	1	1	1	1	1	1	1	1	1	1	1	4	1	1	2	4	1	1	2	2
1	19	2	2	2	4	4	4	4	3	3	3	2	3	2	3	1	1	1	1	1	1	1	1	1	1	1	1	2	2	2	2	4	3	1	1	3	1	3	2	2	2
1	21	3	3	3	3	3	3	2	2	3	3	3	2	3	4	3	3	3	3	2	3	2	2	2	2	1	2	3	2	1	3	3	3	3	5	5	4	4	4	3	3
1	19	3	4	4	3	2	2	4	4	1	1	1	3	1	4	5	2	2	1	2	1	1	1	1	1	1	1	1	1	1	1	3	3	2	2	3	2	2	2	2	2
2	19	3	3	3	3	3	3	3	1	3	3	2	2	2	2	2	2	2	2	2	2	2	2	2	2	2	2	2	2	2	2	2	2	2	3	4	2	3	3	4	3
2	21	2	2	2	4	4	4	4	3	4	2	3	5	3	4	3	2	2	2	2	2	2	2	2	1	2	2	2	2	2	2	3	4	3	2	4	3	4	3	3	3
2	19	5	5	5	5	5	4	3	1	1	1	2	1	3	1	3	1	1	2	1	3	3	2	1	1	1	2	1	2	2	1	2	1	1	1	6	3	5	6	5	1
1	21	5	5	5	5	1	1	1	1	4	4	1	1	1	1	7	3	3	3	3	2	2	2	2	2	3	3	1	1	1	1	6	5	6	6	6	6	6	6	6	6
1	20	3	3	3	3	3	3	3	5	3	4	3	4	3	4	3	3	3	3	2	2	2	2	2	2	3	3	3	3	3	3	5	5	4	3	5	5	6	6	6	5
1	19	3	3	4	2	2	2	2	5	3	3	3	2	3	3	3	2	2	3	2	1	2	1	1	1	2	1	3	1	3	2	3	2	3	4	3	1	3	3	4	5
2	19	3	3	3	3	5	5	3	1	1	2	1	1	1	1	1	3	2	1	1	1	1	1	1	1	1	1	1	1	1	1	4	1	3	6	1	1	1	1	1	4
1	21	3	4	4	3	2	3	3	3	4	1	2	2	1	1	2	2	2	1	1	1	1	1	2	1	2	2	2	2	2	2	2	4	4	4	2	3	3	2	5	4
2	19	3	3	3	4	2	4	4	3	1	2	3	1	4	2	3	2	2	3	2	3	2	2	2	1	2	2	2	1	2	2	1	2	2	5	5	5	4	3	3	2
1	20	3	3	3	3	3	3	3	1	1	3	1	3	1	1	1	3	3	3	3	3	3	3	3	3	3	4	3	1	3	4	2	6	2	6	2	6	3	5	4	4
2	21	5	5	5	1	1	1	3	3	2	2	2	3	2	3	3	2	2	1	2	2	2	2	2	2	3	2	1	1	2	3	4	4	4	5	2	2	2	1	2	4
2	23	4	4	4	5	2	5	4	4	1	4	4	3	5	4	3	2	2	1	1	1	1	1	1	1	3	3	1	1	1	1	4	2	1	1	4	1	2	3	2	2
1	22	2	2	2	4	4	4	4	3	3	2	3	3	3	3	3	1	1	1	1	1	1	1	1	1	2	2	2	2	2	2	2	2	1	3	1	3	2	1	2	2
1	19	3	3	3	3	3	3	3	2	1	2	1	2	4	2	1	2	2	2	2	2	2	2	2	2	2	4	3	1	1	1	3	1	5	3	3	2	3	1	5	3
1	19	5	5	5	5	5	5	5	1	1	3	4	1	1	1	1	1	1	2	1	2	1	2	1	1	3	1	1	1	3	1	2	1	1	1	6	1	2	1	5	2
1	22	4	4	4	2	2	2	2	1	1	1	1	1	1	1	1	2	2	2	2	2	2	2	2	2	1	2	1	3	1	2	5	5	4	3	5	5	6	6	6	5
1	18	3	3	4	4	4	2	2	1	1	2	1	1	1	1	1	2	1	1	2	1	1	3	1	2	1	2	1	1	1	2	4	1	1	1	5	5	4	2	3	2
1	21	2	3	4	4	4	4	4	2	1	2	4	4	2	4	6	2	1	1	1	2	2	1	1	1	2	2	2	2	2	2	2	2	2	6	6	2	2	2	2	2
2	20	3	3	3	4	3	3	3	4	2	2	5	3	4	2	2	1	1	2	2	2	2	2	2	1	2	2	2	2	2	2	1	1	2	4	6	5	3	3	3	2
1	20	1	1	1	1	4	1	3	3	3	4	5	3	2	3	2	4	4	4	2	3	2	4	2	4	3	2	1	3	4	3	1	1	1	1	3	3	1	2	4	3
2	21	3	4	4	5	4	5	5	1	1	1	1	3	1	1	1	1	1	4	3	1	1	2	2	1	1	1	1	1	1	1	1	1	1	1	4	3	2	1	1	1
2	19	3	3	3	3	3	3	3	2	2	2	5	2	2	4	4	2	2	2	2	2	2	2	2	2	2	2	2	2	2	2	2	1	2	1	4	1	2	2	2	2
1	22	2	2	2	4	4	4	4	2	3	4	3	2	4	2	2	2	2	2	2	2	2	2	2	2	2	2	2	2	2	2	2	4	2	1	1	1	5	1	1	2
1	22	4	4	4	2	2	3	4	2	3	1	1	1	3	1	1	1	1	1	1	3	1	1	1	1	1	1	1	1	1	1	3	4	4	1	5	5	6	6	2	1
1	18	4	2	4	4	2	4	2	2	4	2	3	2	3	2	2	3	2	3	3	3	2	3	3	3	2	3	3	2	2	3	1	1	6	5	3	4	4	4	3	4
2	19	4	4	4	2	2	2	2	3	3	3	6	1	3	4	3	3	3	3	3	3	3	3	3	3	3	3	3	3	3	3	2	3	3	5	3	3	4	3	3	3
1	20	3	3	3	2	3	3	3	5	5	3	3	5	4	3	3	3	3	3	3	3	3	3	3	3	3	3	3	3	3	3	5	5	4	3	5	5	6	6	6	5
1	21	3	5	3	5	2	5	5	1	1	1	1	1	1	1	2	1	1	2	1	2	1	3	1	1	1	1	1	1	1	1	6	1	1	3	6	1	4	1	1	1
2	21	2	2	4	5	5	5	5	2	1	3	4	1	1	1	3	2	2	1	1	1	1	1	1	1	2	2	1	1	1	1	4	4	2	1	5	1	5	1	1	3
2	19	2	2	2	4	2	3	3	2	2	1	3	2	2	2	1	3	3	4	3	3	3	2	3	1	2	2	1	2	2	2	4	4	4	3	6	6	5	5	5	5
1	21	4	5	5	5	1	4	5	1	3	1	1	1	1	3	1	2	2	2	2	1	3	2	1	1	1	1	1	1	1	2	1	1	1	4	3	1	1	1	1	1
2	19	3	4	3	5	2	5	5	2	3	2	2	1	2	2	1	2	2	2	2	2	2	2	2	1	1	2	1	1	1	1	3	5	3	6	2	3	3	3	4	3
2	19	3	3	3	3	3	3	3	4	3	5	4	3	3	2	3	2	2	2	2	2	2	2	2	1	3	3	3	3	3	3	2	2	2	2	5	4	4	2	2	2
1	20	5	5	5	1	1	1	1	1	2	1	1	1	3	1	2	2	4	2	2	2	2	2	2	2	1	1	2	2	3	1	6	6	6	6	6	4	6	6	4	6
1	21	3	4	5	4	3	4	3	2	1	2	2	1	3	1	4	2	1	1	2	1	2	1	1	1	2	2	1	1	1	1	5	4	5	5	4	5	5	2	5	5
1	21	5	5	5	1	5	5	5	1	1	3	1	1	1	1	1	2	2	2	2	2	2	2	2	2	1	2	2	2	3	1	3	2	2	5	3	5	5	3	4	2
1	21	5	5	5	1	1	1	1	2	3	2	3	1	2	2	2	1	1	1	1	2	2	3	3	3	1	1	1	1	1	1	5	5	4	4	4	5	5	4	4	4
2	20	3	3	3	2	3	3	3	3	2	3	2	3	2	1	3	1	1	2	1	2	2	1	1	1	3	3	3	2	2	2	4	4	4	2	2	3	4	3	2	4
2	20	3	4	3	5	4	4	4	1	1	1	1	1	1	1	1	1	1	1	1	1	1	1	1	1	1	1	1	1	1	1	2	1	1	1	1	1	2	1	2	2
2	20	3	3	3	3	3	3	3	3	3	3	4	2	3	4	3	2	2	2	2	2	2	2	2	2	3	3	3	3	3	3	2	4	4	1	6	2	3	3	3	3
1	21	4	4	4	5	4	4	4	1	1	1	1	1	3	1	1	1	1	2	1	2	1	2	2	1	1	1	1	1	1	1	1	1	1	1	1	1	1	1	1	1
1	20	1	1	1	5	5	5	5	2	1	3	2	1	1	3	1	1	1	1	1	1	1	1	1	1	1	1	1	1	1	1	2	2	2	2	4	2	2	3	2	2
2	20	4	4	4	4	2	4	3	2	2	1	1	1	1	4	1	1	1	1	1	1	1	1	1	1	1	1	1	1	1	1	3	3	4	2	6	4	4	1	6	4
1	20	5	5	5	1	4	4	4	1	1	1	2	1	2	1	1	1	1	1	3	1	2	1	1	1	1	1	1	1	1	1	2	1	4	1	3	3	1	6	2	3
1	21	4	3	3	2	2	3	3	7	5	6	7	5	7	5	4	3	3	4	3	2	3	3	2	3	2	2	3	2	2	1	5	5	5	3	2	6	6	5	3	5
2	20	3	3	3	3	3	3	3	1	1	3	3	3	2	1	1	2	2	2	2	2	2	2	2	2	1	1	1	3	2	1	3	3	1	3	4	4	5	6	4	3
1	21	1	1	1	1	1	3	2	5	1	4	3	2	2	3	4	3	2	4	4	4	4	4	4	2	3	2	4	2	3	4	6	6	6	6	6	4	6	6	2	6
1	20	3	4	4	5	3	5	5	1	2	1	1	1	1	1	3	1	1	2	1	2	3	3	2	1	1	1	1	1	1	1	2	4	1	4	3	2	3	1	1	1
1	21	5	5	5	5	4	4	5	2	2	2	2	1	1	1	3	1	1	1	2	3	2	2	1	1	2	1	2	3	2	1	2	2	1	2	5	6	4	6	5	5
2	21	3	4	3	4	3	4	4	2	2	2	4	2	1	3	3	2	2	1	2	1	2	1	2	1	2	2	1	2	1	2	4	4	3	3	4	1	2	3	4	3
2	19	3	4	3	4	4	4	4	2	3	3	1	2	1	1	3	1	2	3	2	1	2	1	2	1	1	3	2	3	3	2	2	4	2	4	2	2	2	2	2	2
1	21	4	4	4	5	4	4	5	1	1	1	2	2	3	1	1	1	2	1	2	1	1	2	1	1	1	1	1	1	1	1	1	1	2	1	1	1	1	1	1	1
2	18	3	3	3	4	4	4	4	2	2	2	4	2	1	2	1	2	1	1	1	1	1	1	1	1	2	2	2	2	2	2	2	2	2	2	2	1	2	2	1	2
1	19	2	2	2	4	4	4	4	2	2	3	2	3	2	2	2	2	2	2	2	2	2	2	2	2	2	2	1	2	3	2	6	3	1	3	1	3	1	1	3	6
1	21	3	3	3	3	3	3	3	1	1	1	1	2	1	4	1	2	2	2	2	2	2	2	2	2	1	1	1	1	2	1	5	4	4	1	6	2	3	3	5	4
2	19	3	3	3	4	2	3	2	4	2	3	1	2	2	2	2	2	2	2	2	3	1	1	1	1	2	2	2	2	2	2	6	4	1	2	6	2	4	6	4	4
2	18	3	3	3	3	4	4	4	2	2	2	3	1	1	1	1	2	2	1	2	2	1	1	1	1	2	2	1	1	1	2	2	2	2	2	4	2	3	4	4	3
2	19	3	2	4	4	2	3	4	2	2	2	4	2	2	3	3	1	2	2	2	1	1	2	1	1	2	2	2	2	2	2	2	2	2	4	4	2	4	2	3	2
2	19	2	3	3	4	2	3	3	2	1	2	2	2	1	2	2	2	1	2	2	2	3	3	2	1	3	3	2	1	3	2	3	4	1	5	4	3	5	3	4	1
1	21	4	4	4	5	5	5	5	2	2	3	2	2	1	2	2	2	2	3	2	3	3	2	2	2	1	1	1	3	1	1	1	1	2	2	2	2	2	2	2	2
2	19	3	3	3	3	3	3	3	2	4	3	2	2	2	2	2	2	2	2	2	2	2	2	2	2	2	3	2	3	4	4	2	3	3	2	6	5	2	2	2	2
2	18	3	3	3	3	4	4	4	4	2	3	4	3	4	2	2	3	2	2	2	2	2	2	2	2	2	2	2	2	2	2	4	2	1	2	1	1	1	4	2	2
2	21	3	3	3	4	2	3	2	3	2	2	2	2	2	2	2	2	2	2	2	2	2	2	2	1	2	2	2	2	2	2	4	4	1	3	4	3	4	6	3	4
1	18	2	2	3	3	4	4	4	2	3	3	4	3	3	3	3	3	3	2	2	2	2	3	2	2	2	2	2	3	3	3	3	3	3	3	3	3	4	3	3	4
1	20	5	5	5	5	3	3	3	1	3	1	1	1	1	2	1	2	2	4	2	2	1	4	1	1	1	1	1	1	1	1	1	1	2	2	1	1	1	1	1	1
2	19	5	5	5	1	5	5	5	3	1	2	1	1	1	1	2	1	1	1	1	1	1	1	1	1	1	1	2	1	1	1	1	1	1	1	1	1	1	3	1	1
1	18	4	4	4	5	4	4	4	3	1	3	3	2	3	3	3	1	2	1	1	1	2	2	1	1	2	2	2	2	2	2	1	6	1	6	2	2	2	2	2	2
2	20	3	3	3	3	3	3	3	2	3	4	4	3	2	4	4	2	2	2	2	3	3	3	3	3	3	3	3	3	3	3	3	1	5	3	6	1	2	3	3	3
2	19	3	3	3	3	3	3	3	2	2	4	3	2	2	1	2	2	2	2	2	2	2	2	2	2	2	2	2	2	2	2	1	6	1	4	3	3	3	2	4	3
2	20	2	2	3	4	4	4	3	3	2	2	2	2	3	3	4	2	2	2	2	2	2	2	2	2	2	2	1	1	1	2	5	5	3	2	6	4	4	4	4	5
1	19	1	1	1	5	5	5	5	1	1	1	1	1	1	2	3	1	1	1	1	1	1	1	1	1	1	1	1	1	1	1	1	2	1	3	3	1	2	1	1	2
1	21	3	3	3	3	3	3	3	3	3	1	2	3	3	3	3	2	2	2	2	2	2	2	2	2	2	2	2	2	2	2	3	3	3	4	3	3	2	3	2	5
2	18	3	3	3	5	4	4	4	2	2	1	1	1	2	1	2	2	2	1	2	2	1	1	1	1	1	1	2	3	1	1	3	3	2	2	3	2	3	2	2	1
1	19	3	4	3	4	3	4	4	1	1	2	1	2	1	1	2	2	1	2	1	3	1	2	1	1	2	2	1	1	1	1	3	4	3	3	4	2	2	2	2	2
2	21	5	5	5	5	5	5	5	1	1	1	1	3	1	1	1	2	1	1	2	1	1	2	1	1	1	2	1	3	1	1	1	1	1	4	4	3	3	3	2	2
2	18	3	3	2	3	3	2	1	2	1	1	3	1	1	3	3	2	2	2	2	1	2	3	3	1	2	2	3	3	1	1	1	3	1	1	3	3	3	2	3	3
2	19	3	3	3	4	2	4	4	1	1	1	1	2	1	1	1	2	1	1	1	3	1	1	3	1	1	1	1	1	1	1	1	1	1	1	4	3	1	1	1	1
1	19	5	5	5	1	5	5	5	2	1	2	1	2	1	1	2	1	1	1	1	1	1	1	1	1	1	1	2	3	1	1	1	1	2	4	2	2	2	1	4	1
1	21	3	3	3	3	3	3	3	3	1	1	1	2	1	2	1	2	2	2	2	2	3	2	3	2	1	1	1	1	1	2	4	5	4	4	6	3	5	3	4	3
2	20	4	4	4	5	4	4	4	2	2	3	2	2	3	1	1	2	1	3	2	3	2	2	2	1	2	3	2	3	2	3	2	3	2	3	4	2	1	1	1	1
2	20	3	3	3	4	2	3	3	4	4	2	2	4	1	2	1	2	2	2	2	1	1	2	1	1	3	3	1	3	3	2	5	4	4	6	6	6	6	4	5	5
2	18	2	2	3	4	2	3	4	2	1	2	2	2	1	2	2	2	2	2	2	2	2	2	1	1	1	2	3	2	1	3	2	3	4	4	5	6	6	5	5	5
2	19	4	3	3	3	2	4	3	2	3	1	1	1	2	1	1	2	3	4	3	2	3	2	2	2	2	2	1	1	1	2	4	3	2	2	2	3	2	5	4	2
1	20	3	3	3	3	3	3	3	2	3	2	2	1	2	2	1	2	2	2	2	2	2	2	2	1	2	2	1	2	2	2	1	3	3	2	4	4	5	2	4	4
2	21	3	3	3	3	3	4	4	2	4	3	2	2	2	2	3	3	2	3	4	3	2	2	2	1	3	3	2	3	2	2	2	4	5	4	5	5	5	5	5	5
2	19	3	3	3	3	3	3	2	2	4	2	2	2	4	2	3	2	1	3	2	1	2	2	1	1	1	2	3	2	1	2	2	2	3	2	4	3	4	3	3	3
1	21	5	5	5	4	4	3	4	1	1	3	2	2	3	3	3	1	2	1	1	2	1	1	2	1	1	1	1	1	1	1	2	2	2	2	5	2	2	2	1	1
1	19	3	3	4	4	4	4	5	3	3	1	2	3	4	2	3	2	2	1	2	2	2	2	1	1	1	1	1	1	1	1	2	1	1	4	4	3	4	4	4	4
1	24	4	4	4	4	4	4	3	1	1	1	1	3	1	1	2	2	1	1	2	1	1	1	1	1	1	1	1	1	1	1	2	2	3	2	2	2	2	2	2	4
1	19	2	2	2	4	4	4	4	3	3	4	2	2	3	2	2	2	2	2	2	2	2	2	2	2	2	2	2	2	2	2	1	1	2	1	1	3	2	5	2	2
1	21	3	3	3	3	3	3	3	1	1	1	1	1	3	1	1	1	1	1	1	1	1	1	1	1	3	2	4	4	2	3	1	5	4	4	1	6	2	3	2	2
1	21	4	5	5	5	3	5	4	1	1	1	1	1	3	2	1	2	2	3	3	2	2	1	1	1	1	1	2	3	2	1	2	1	1	1	3	3	4	2	4	1
2	21	2	3	3	3	3	3	3	1	2	1	2	1	2	2	4	2	2	2	2	3	2	2	2	2	1	1	1	1	1	1	6	4	4	2	5	2	4	5	3	4
1	19	5	5	4	5	2	4	5	1	1	1	1	1	1	1	1	1	1	1	1	1	1	1	1	1	1	1	1	1	1	1	6	1	5	1	5	1	2	1	4	1
1	20	4	4	4	2	4	2	1	1	2	1	2	1	1	2	1	2	2	2	2	2	2	2	2	2	1	1	2	3	1	1	1	1	1	4	4	1	2	2	4	3
1	19	3	3	3	3	3	3	3	3	3	4	3	1	1	1	1	3	3	3	3	3	3	3	3	3	2	2	2	2	2	2	2	3	4	2	6	5	6	4	4	3
1	20	3	3	3	5	2	3	4	1	3	1	1	1	1	4	1	4	2	1	2	2	2	1	1	1	1	1	1	1	1	1	1	1	3	4	6	4	3	2	2	3
1	20	4	4	4	5	3	4	5	2	1	1	1	1	3	1	1	1	2	1	2	3	2	1	2	1	1	1	1	1	1	1	1	1	1	3	3	1	1	1	1	1
1	20	3	3	3	3	3	3	3	3	3	4	4	2	4	3	3	2	2	2	2	2	2	2	2	2	2	2	2	2	2	2	3	2	3	3	3	3	3	4	3	3
1	20	5	5	5	5	2	5	5	3	1	1	4	4	3	1	2	1	1	1	1	1	1	1	1	1	2	3	2	3	2	1	1	1	1	1	3	1	1	1	1	1
1	20	4	4	4	4	3	4	3	2	1	1	2	1	1	1	1	2	1	1	1	1	1	2	1	1	2	2	2	1	1	2	2	2	3	3	3	2	2	2	3	3
1	21	3	4	4	5	4	4	4	1	1	4	4	2	3	1	2	2	1	2	1	1	2	2	1	1	1	1	1	1	1	1	3	2	2	1	2	1	1	1	3	1
2	20	4	4	5	5	5	5	5	3	4	3	4	1	1	2	3	1	1	2	2	3	2	1	2	1	3	1	2	1	1	1	1	4	1	2	1	1	1	1	2	1
1	20	5	5	5	5	5	5	1	1	1	1	1	3	3	1	1	4	1	1	1	1	1	4	1	1	2	1	2	1	1	1	4	5	1	1	3	2	1	1	1	1
1	21	3	3	3	3	3	3	3	2	4	2	4	2	3	2	3	3	3	3	3	3	3	3	3	3	3	3	3	3	3	3	2	1	4	6	5	6	6	6	1	5
2	22	3	3	3	5	5	4	4	3	2	2	2	2	1	1	2	2	2	2	2	3	2	2	2	2	2	2	2	2	2	2	2	3	4	5	5	5	3	3	3	4
2	23	3	3	5	3	3	3	3	1	2	1	2	1	1	4	1	2	2	2	2	2	2	2	2	2	1	2	2	2	2	2	4	4	6	1	6	5	6	6	6	5
1	24	3	3	3	3	3	4	3	2	2	2	3	2	2	5	2	2	2	4	2	2	2	2	2	2	3	3	3	3	3	3	2	2	4	1	3	4	4	3	1	3
2	22	3	4	4	3	3	4	4	2	3	1	2	3	2	2	2	2	2	2	2	2	2	2	2	2	2	2	2	2	2	2	4	3	3	2	4	2	4	3	3	3
2	23	3	3	3	5	3	4	4	4	4	2	2	1	1	1	1	1	1	2	2	2	2	1	1	1	1	3	3	2	3	3	6	5	3	2	3	3	3	2	2	2
1	24	4	4	4	5	2	3	5	2	3	2	2	2	2	2	2	1	1	1	1	1	1	1	1	1	2	2	2	2	2	2	4	5	5	2	2	2	3	2	2	5
2	23	3	3	3	3	3	3	3	1	3	3	2	3	3	4	2	2	2	3	3	2	2	2	2	2	2	2	2	2	2	2	3	3	3	3	5	5	5	5	4	4
1	24	5	5	5	5	2	3	5	1	1	1	1	1	1	1	1	1	1	1	1	1	1	1	1	1	1	1	1	1	1	1	4	4	2	5	5	5	5	6	2	4
1	24	4	3	5	4	3	3	1	3	1	1	2	1	2	2	2	2	2	4	4	4	3	2	3	2	3	2	2	1	3	2	3	5	1	5	6	3	2	5	6	6
1	24	2	2	2	4	4	4	4	2	2	4	4	2	2	2	2	1	1	1	1	1	1	1	1	1	2	2	2	2	2	2	1	1	1	6	2	1	2	2	2	2
1	22	3	4	4	2	2	2	2	1	1	1	2	1	1	1	1	2	2	1	1	2	1	3	1	1	2	3	2	3	2	2	5	4	2	4	4	3	4	5	5	5
1	20	3	3	3	3	3	3	3	3	2	2	1	1	2	3	3	2	2	2	2	2	2	2	2	2	1	2	1	2	3	3	4	3	1	4	6	6	6	4	4	1
1	21	3	5	5	1	5	5	5	1	3	1	3	1	1	1	1	1	2	2	1	3	1	2	1	1	1	1	1	1	1	1	1	1	1	6	4	1	1	1	4	1
2	20	3	3	3	3	3	4	4	2	3	3	1	2	1	1	1	2	2	1	2	1	1	1	1	1	1	1	1	1	1	1	3	3	3	3	5	5	5	5	4	4
2	23	4	4	4	4	3	4	4	1	1	3	1	1	1	1	1	2	2	2	2	2	2	2	2	1	2	2	2	2	2	2	3	2	2	3	4	3	3	3	3	3
1	23	3	3	3	3	3	3	3	4	4	4	3	1	4	3	3	2	3	2	3	2	3	2	3	2	3	2	2	3	2	2	5	4	3	4	4	4	4	4	4	5
2	20	2	4	4	5	2	4	4	2	2	3	2	1	2	2	1	2	2	1	2	2	2	2	1	1	2	2	2	2	2	2	5	2	6	5	1	1	1	3	2	4
1	23	4	3	3	4	2	3	4	5	3	4	3	7	2	7	4	3	2	2	2	2	3	3	2	2	3	2	3	2	2	2	6	5	3	5	5	4	3	3	3	4
1	19	5	5	5	1	5	5	5	1	1	1	1	1	2	1	1	1	1	1	1	1	1	1	1	1	1	1	2	1	3	1	1	1	1	1	1	1	1	1	1	1
1	24	3	3	2	2	2	3	3	4	3	4	4	5	5	5	4	1	2	2	2	1	4	3	3	2	2	2	3	2	2	3	5	4	3	4	4	5	5	3	3	6
2	20	3	3	3	3	3	3	3	2	2	3	1	2	1	2	3	2	2	2	2	2	2	2	1	1	3	3	3	3	3	3	4	4	1	2	4	6	4	6	4	3
2	24	2	2	3	4	3	3	4	2	2	2	4	3	3	4	3	2	3	2	2	3	2	2	2	3	2	3	2	3	3	2	2	1	3	5	3	4	3	5	4	4
1	25	3	5	5	5	5	5	2	1	1	1	3	1	2	1	1	1	1	2	2	2	1	2	1	1	1	1	1	1	1	1	1	1	1	1	1	1	1	3	1	1
1	22	4	4	4	4	4	4	4	2	1	1	1	3	1	3	1	1	1	1	1	1	1	2	2	1	1	1	1	1	1	1	2	2	2	2	1	3	2	2	2	2
1	21	3	3	3	3	3	3	3	3	4	2	2	4	4	5	3	2	3	2	2	3	3	3	3	3	1	1	1	1	1	1	2	2	2	4	1	6	1	1	1	1
1	20	3	3	3	4	2	3	2	2	3	4	3	5	4	4	3	3	2	2	3	3	2	3	2	2	3	3	2	3	1	2	1	1	3	3	3	4	3	3	4	3
1	24	3	3	3	3	3	3	3	2	2	4	3	2	2	1	4	2	2	2	2	2	2	2	2	2	2	2	2	2	2	2	1	1	1	1	1	1	1	1	1	1
1	20	4	4	4	2	2	2	2	2	2	2	3	2	3	2	2	2	2	2	2	2	2	2	2	2	1	3	2	3	2	1	6	6	6	6	6	6	6	6	6	6
1	20	3	3	3	3	3	3	3	3	3	2	4	3	2	3	3	3	3	2	2	2	2	2	2	2	2	2	2	2	2	2	5	5	4	3	5	5	6	6	6	5
2	19	3	4	3	4	4	4	4	2	2	1	2	3	2	3	1	1	1	1	2	1	1	1	1	1	1	1	1	1	1	1	2	2	3	2	5	3	4	3	2	3
2	22	3	3	3	5	3	5	3	2	3	2	2	3	2	2	3	2	2	2	2	2	2	2	2	2	2	2	2	2	2	2	3	3	3	3	5	5	5	5	4	4
1	19	4	4	4	2	2	2	2	2	1	3	1	3	2	1	1	3	3	3	3	1	1	1	1	1	2	1	1	1	1	1	4	4	4	2	4	4	4	6	3	4
1	22	5	5	5	5	3	2	2	1	1	1	3	3	1	1	1	2	3	2	2	1	1	1	1	1	1	1	1	1	1	1	1	5	5	5	2	5	5	5	4	4
1	25	5	4	5	4	4	5	5	1	2	3	2	1	1	1	1	1	2	1	2	1	2	2	2	1	1	2	1	1	1	2	2	1	2	1	1	1	2	1	1	4
2	23	4	3	4	5	2	4	2	3	4	1	2	2	4	4	2	1	1	1	1	1	1	1	1	1	2	2	1	1	1	1	2	1	5	6	4	5	2	2	5	2
1	23	3	5	4	4	4	4	4	2	1	2	2	4	1	4	2	3	2	1	2	1	2	2	2	1	2	1	1	1	1	1	2	2	2	4	6	5	5	6	5	3
1	22	3	3	3	3	3	3	3	1	1	2	1	2	4	2	1	2	2	2	2	2	2	2	2	2	2	2	2	1	2	2	1	3	1	1	1	5	2	2	2	2
2	20	3	4	3	4	3	4	4	2	1	4	1	2	1	2	2	1	1	1	1	1	1	1	1	1	1	1	1	2	2	2	3	2	2	1	3	3	3	3	2	3
1	21	3	3	3	3	4	3	3	3	3	4	2	5	2	2	2	1	1	1	1	1	1	1	1	1	1	1	1	1	1	1	5	4	4	4	4	4	4	4	4	4
2	20	4	4	4	4	4	4	2	1	1	1	1	1	1	1	1	1	1	1	1	1	1	1	1	1	1	1	1	1	1	1	2	2	1	2	2	3	2	2	2	2
1	20	2	3	3	3	1	3	2	2	1	4	3	1	3	2	1	1	3	3	3	3	3	1	2	1	1	1	2	3	3	2	6	5	6	6	6	4	4	4	5	6
1	21	5	5	5	5	5	5	5	1	1	1	2	2	3	2	3	1	1	3	3	2	2	2	1	1	1	2	1	2	1	1	1	1	2	2	5	3	2	1	1	2
2	24	1	2	3	3	2	2	3	4	2	3	1	3	1	3	1	2	1	2	2	2	1	3	2	1	2	2	2	2	2	2	3	2	1	5	4	5	5	5	5	6
1	19	4	4	4	5	5	5	5	2	1	1	1	2	2	2	2	2	3	3	2	2	3	2	2	1	3	2	2	2	1	1	3	2	4	2	2	1	2	2	2	2
2	21	3	4	4	5	3	4	4	3	2	3	2	1	1	1	2	1	1	1	1	1	1	1	1	1	2	2	1	1	1	1	2	2	2	1	5	1	2	2	2	2
1	25	4	4	4	3	4	3	3	4	2	4	2	3	3	4	4	3	3	2	3	3	2	3	2	1	3	2	3	4	1	3	1	1	1	1	1	1	1	1	1	1
1	23	4	3	3	2	3	3	3	2	3	3	4	2	4	1	2	2	3	2	3	2	2	2	2	2	2	3	2	3	2	3	4	4	3	4	1	2	3	1	3	1
1	20	2	5	3	3	2	2	2	2	2	3	4	1	1	2	3	1	1	2	1	2	2	3	1	1	3	3	3	3	3	4	1	4	6	2	4	4	4	4	1	6
2	22	4	4	4	4	3	4	3	2	1	1	3	1	4	1	2	2	2	3	2	3	2	4	2	1	2	2	2	2	2	1	2	3	6	4	6	6	5	6	5	5
1	19	5	5	5	5	5	5	5	1	1	1	1	1	1	1	1	1	2	3	3	3	3	2	1	1	1	1	1	1	1	1	1	2	1	1	1	2	1	1	1	1
1	20	3	4	4	4	3	3	3	4	3	4	3	2	3	2	3	2	2	2	2	1	1	1	2	2	2	2	2	1	1	1	3	4	2	5	3	4	4	3	3	2
1	24	3	3	3	3	4	3	3	3	3	3	1	3	3	3	3	2	2	1	1	1	1	1	2	1	2	2	2	2	2	2	3	1	3	3	3	3	3	4	3	3
1	19	3	3	3	3	3	3	3	3	1	1	2	1	1	2	1	2	2	2	2	2	2	2	2	2	2	2	2	2	2	2	5	5	5	2	6	3	3	4	5	3
1	19	4	4	4	3	3	4	4	3	3	2	2	2	2	2	2	2	2	2	2	1	2	2	2	1	3	3	2	3	3	2	3	2	2	4	2	1	2	2	2	2
1	21	3	4	3	3	3	3	2	4	2	5	3	5	4	5	3	3	3	3	2	3	3	2	3	3	2	3	2	3	3	3	4	4	3	4	3	4	3	4	4	3
1	20	1	1	1	5	5	5	5	1	1	1	1	1	1	1	1	1	1	1	1	1	1	1	1	1	1	1	1	1	1	1	3	3	3	6	4	2	2	3	2	2
1	21	2	2	2	4	4	4	4	2	3	2	2	3	2	1	5	1	1	1	1	1	1	1	1	1	2	2	2	2	2	2	5	5	2	2	1	2	4	2	2	2
1	20	3	3	3	3	3	3	3	2	1	2	1	3	2	1	2	2	2	2	2	2	2	2	2	2	2	2	2	2	2	2	6	6	6	6	6	6	6	6	1	1
2	20	3	4	3	4	4	3	4	2	2	2	2	2	4	2	3	2	2	2	2	2	2	2	2	1	2	2	2	2	2	3	2	2	1	5	4	3	3	3	3	3
1	24	4	4	4	2	4	4	4	2	2	1	1	1	2	1	2	1	1	1	1	1	1	1	1	1	2	2	2	2	2	2	5	4	5	6	6	6	6	6	6	6
2	20	3	3	3	3	3	3	5	2	2	2	2	1	2	3	3	2	3	2	2	2	2	2	2	1	2	3	2	2	2	2	4	2	2	4	6	6	4	3	2	3
1	21	3	4	3	5	3	3	3	1	4	1	1	1	2	3	1	2	2	2	1	1	1	1	1	1	1	1	1	1	1	1	1	1	1	1	3	1	1	1	1	1
1	20	4	4	4	2	4	4	4	3	2	2	2	1	2	2	2	3	3	1	1	1	1	1	1	1	2	3	3	2	2	2	5	3	3	3	3	2	3	3	3	3
2	24	3	3	3	3	2	3	3	2	2	2	2	2	1	2	2	3	1	2	2	3	3	2	3	3	2	2	2	2	2	2	5	4	3	5	4	4	4	3	4	6
1	21	3	3	3	3	2	2	3	2	2	3	1	2	2	1	2	1	1	2	2	1	2	3	2	1	2	2	2	2	3	2	3	2	3	3	3	3	3	4	3	3
1	20	5	5	5	1	5	5	5	1	1	2	1	1	2	1	1	1	1	1	1	1	1	1	1	1	2	1	2	3	1	1	1	1	1	1	1	1	1	1	1	1
1	19	3	3	3	3	3	3	3	2	3	2	3	4	4	4	4	2	2	2	2	2	2	2	2	2	2	2	2	2	3	3	6	6	6	6	6	6	6	6	6	6
2	22	3	3	2	4	2	2	3	2	2	5	3	2	5	2	3	2	3	2	2	1	1	3	2	1	2	1	3	3	3	2	4	4	5	2	4	4	3	6	3	4
2	19	3	3	3	4	4	4	4	3	3	1	2	1	1	1	2	2	2	2	2	2	2	2	2	1	2	2	1	2	2	2	3	2	3	3	3	3	3	4	3	3
2	19	3	3	3	3	3	3	3	2	3	2	3	3	4	3	2	2	2	2	2	2	2	2	2	2	2	2	2	2	2	2	3	3	3	3	5	5	5	5	4	4
2	19	4	4	3	2	1	2	5	2	2	3	2	3	2	2	3	2	2	2	2	2	1	1	1	1	2	2	2	2	1	1	6	1	6	6	1	3	5	1	3	3
1	24	3	3	4	3	2	2	2	2	2	3	2	2	1	1	1	2	2	2	2	1	2	2	2	1	2	2	2	2	2	2	2	4	5	6	5	5	5	5	2	5
2	22	3	3	3	3	2	3	3	3	2	1	1	2	2	1	2	2	2	2	2	2	2	2	2	2	1	2	3	2	3	1	2	4	4	4	5	2	3	3	3	5
1	23	3	3	3	4	2	2	4	2	2	4	4	2	2	2	2	2	2	2	2	2	2	1	1	1	2	2	2	1	2	3	2	1	2	2	2	2	2	2	4	4
2	24	1	2	4	3	5	4	3	3	1	2	1	2	1	3	1	2	2	2	2	2	3	1	2	2	3	4	2	2	2	2	2	2	2	2	4	4	6	4	3	3
2	19	4	3	4	2	4	2	3	4	2	2	2	1	1	1	2	1	2	2	1	3	1	1	2	1	2	2	2	2	2	2	6	3	2	1	5	4	4	5	5	6
1	20	5	5	5	4	4	4	4	1	1	2	1	3	1	1	1	1	1	1	1	1	1	1	1	1	3	2	2	2	2	1	4	4	5	4	4	4	4	4	4	4
1	24	3	3	4	3	2	3	3	2	3	4	2	3	4	4	4	3	2	3	3	3	3	2	3	2	3	3	2	3	3	2	3	4	4	5	5	4	5	4	5	5
2	19	3	4	3	4	4	4	4	2	1	1	1	2	2	2	2	2	2	2	2	2	1	2	1	1	2	2	2	2	2	2	1	2	2	2	2	3	2	2	2	2
1	25	4	3	3	2	3	2	3	4	3	3	2	3	3	4	3	3	2	2	3	3	3	3	2	2	3	3	2	4	2	2	4	4	3	3	5	5	6	5	5	4
2	20	3	4	4	4	3	4	3	3	2	2	2	2	2	2	2	2	2	2	2	2	2	2	2	2	2	2	2	2	2	2	3	3	3	3	4	4	5	3	3	2
1	24	3	3	3	3	3	3	3	3	3	3	4	2	3	3	1	2	2	2	2	2	2	2	2	2	3	1	3	3	4	4	3	2	3	3	3	3	3	4	3	3
1	23	5	4	5	4	4	4	4	1	3	1	2	1	1	1	3	1	3	1	1	1	1	1	1	1	1	1	1	1	1	1	2	1	2	2	2	1	4	3	2	3
1	21	3	3	3	2	3	3	4	4	1	4	3	4	4	2	2	2	2	1	2	1	1	1	1	1	2	2	3	2	2	2	3	5	2	4	5	4	3	2	1	3
1	23	4	4	4	5	4	5	5	3	3	1	3	2	3	2	2	1	1	1	1	1	1	1	1	1	1	3	1	2	1	1	3	2	2	2	4	2	4	3	3	3
2	21	3	3	3	4	3	2	3	4	4	2	3	3	5	3	3	2	2	3	2	2	2	2	2	1	3	3	3	3	3	3	2	2	1	5	1	5	1	5	1	5
2	21	4	3	4	4	4	4	4	2	2	2	2	3	2	2	2	2	1	1	1	1	1	1	1	1	2	2	2	2	2	2	2	3	2	1	2	2	3	1	1	1
1	20	4	4	4	2	4	4	4	4	3	4	4	3	3	4	3	3	2	3	2	2	3	2	3	2	3	3	3	2	3	2	2	2	1	6	2	3	3	3	3	3
1	20	3	3	3	5	3	3	5	3	1	1	1	3	1	3	1	2	2	1	2	2	2	2	2	2	1	1	2	3	2	2	1	1	1	1	4	1	1	1	4	1
1	18	4	4	4	4	2	2	4	2	3	4	1	3	4	1	1	1	1	1	1	1	1	1	1	1	1	1	1	1	1	1	5	2	1	3	5	4	5	4	5	5
1	20	4	4	4	2	2	2	2	1	1	2	1	3	1	1	1	1	1	1	1	1	1	1	1	1	1	3	3	1	2	2	2	2	6	4	6	1	2	3	2	2
2	23	3	2	2	5	4	4	4	3	2	2	2	4	3	2	3	2	2	3	2	3	3	3	2	1	1	1	1	1	1	1	6	1	2	1	2	1	2	2	2	2
2	19	3	3	3	3	3	3	3	1	3	2	1	1	1	1	1	2	2	2	2	2	2	2	2	2	2	2	1	2	1	1	5	4	2	3	3	4	5	4	5	6
1	20	3	3	3	4	4	4	4	1	3	2	3	3	4	3	3	2	1	2	2	3	1	2	1	1	1	1	2	1	1	3	3	3	3	3	4	3	4	3	3	3
1	22	3	3	3	3	3	3	3	4	1	3	2	1	3	3	3	2	2	2	2	2	2	2	2	2	2	2	2	2	2	2	5	5	5	5	4	3	3	3	3	5
1	23	3	3	3	3	3	3	3	3	3	3	3	2	3	4	2	3	3	3	3	3	3	3	3	3	2	2	1	2	2	3	3	2	3	3	3	3	3	4	3	3
1	19	5	1	4	3	3	3	5	1	1	1	7	7	1	1	1	4	4	4	4	4	4	2	4	1	3	3	1	1	4	4	5	5	6	1	4	4	3	3	6	6
1	25	3	3	4	3	3	4	4	3	3	2	2	1	1	1	1	2	2	2	2	2	2	2	2	1	2	2	2	2	2	2	2	4	3	4	5	5	5	5	5	5
2	21	3	4	3	3	3	3	4	4	3	3	2	3	3	4	3	2	2	2	2	2	2	2	2	1	2	2	2	2	2	2	2	2	2	2	2	2	2	1	2	2
1	20	4	4	4	5	2	5	4	1	1	1	1	1	1	1	1	1	1	1	1	1	1	1	1	1	1	1	1	1	1	1	1	1	1	1	1	1	1	1	1	1
1	23	4	4	3	5	5	5	5	1	1	1	1	1	1	1	1	2	2	2	2	2	2	2	1	1	2	1	3	2	1	1	3	4	5	5	5	2	2	2	2	2
1	24	3	4	3	3	2	2	3	1	2	1	1	1	1	1	3	2	2	1	2	1	2	1	2	1	1	2	1	1	1	1	4	2	2	2	4	2	4	3	2	3
1	24	4	4	4	2	3	2	2	6	4	6	4	4	4	5	5	3	3	2	3	3	3	3	3	3	1	2	3	3	4	4	5	4	2	4	3	5	4	5	3	6
1	20	4	4	4	4	4	4	4	1	1	2	1	1	1	1	2	1	1	2	4	3	1	2	1	1	2	1	1	1	1	1	3	2	2	2	3	1	2	2	2	3
2	20	2	3	3	4	3	4	3	2	3	2	3	2	3	2	3	3	2	3	2	2	2	3	3	2	3	2	3	2	3	2	2	3	3	4	3	5	4	3	4	2
1	24	4	4	4	5	1	1	3	1	4	3	3	3	3	3	1	3	2	3	2	3	2	3	2	3	1	1	1	1	1	1	2	6	3	2	2	2	1	1	1	2
1	20	3	3	3	3	3	4	3	2	3	4	2	3	2	2	2	1	1	2	1	1	1	1	1	1	2	2	2	2	2	2	4	3	4	5	2	3	3	3	4	3
2	21	3	1	3	3	5	3	3	4	3	4	2	2	2	3	2	2	2	2	2	1	2	2	1	1	3	3	2	1	2	2	2	2	3	4	6	2	5	3	3	3
1	24	4	4	4	2	2	4	4	2	3	2	4	2	3	4	2	2	2	2	2	2	2	2	2	2	2	2	2	2	2	2	2	2	5	1	1	2	1	2	2	2
2	21	3	3	3	3	3	3	3	2	3	2	3	2	2	2	2	2	2	2	2	2	2	2	2	2	2	1	2	2	3	2	4	3	3	2	5	4	4	6	4	4
1	20	2	3	4	1	5	5	5	3	3	3	3	1	1	1	1	1	1	1	1	1	1	1	1	1	1	1	3	1	1	1	5	3	3	3	5	2	2	2	4	3
1	20	3	3	3	3	3	3	3	4	4	4	4	3	4	4	3	3	3	3	3	3	3	3	3	3	3	3	3	3	3	3	6	4	2	4	3	4	4	4	4	5
2	22	2	3	3	3	3	3	3	1	2	3	2	4	2	2	4	1	1	1	1	1	1	1	1	1	2	1	2	2	3	2	4	3	2	4	6	3	2	2	5	4
1	21	3	3	4	5	3	4	3	1	2	2	2	2	2	3	2	2	2	1	2	2	2	3	2	1	1	1	1	1	1	1	3	2	2	3	3	3	2	2	2	3
1	19	3	3	3	3	3	3	3	1	4	3	4	1	1	1	2	2	2	2	2	1	1	1	1	1	1	1	2	3	1	1	6	6	6	6	4	3	2	2	2	6
1	21	5	5	5	1	5	5	5	2	1	1	2	1	1	1	1	1	1	1	1	1	1	1	1	1	1	1	2	3	2	1	1	1	1	1	2	1	1	1	1	1
2	22	3	3	3	5	5	5	2	2	1	2	2	1	3	1	2	2	2	2	2	2	2	2	2	1	1	3	2	3	2	1	4	2	5	5	3	2	3	3	5	4
2	22	3	2	3	3	3	4	3	1	1	1	3	1	1	1	1	1	1	1	1	2	1	1	1	1	1	1	1	1	1	1	4	4	4	5	2	3	4	2	2	3
1	24	4	4	4	2	4	2	2	2	2	2	2	4	3	2	2	1	1	1	1	1	1	1	1	1	2	2	2	2	2	2	1	2	2	2	2	3	2	2	2	2
2	24	5	5	5	5	1	4	4	2	3	1	1	1	1	1	2	3	1	2	1	1	2	2	1	1	1	1	1	1	1	1	1	2	2	5	6	3	6	2	3	3
1	21	4	3	3	3	2	2	2	1	5	2	2	4	3	4	3	2	2	2	2	2	2	2	2	2	2	3	2	2	2	2	6	5	5	4	5	5	4	5	4	5
1	21	2	4	4	3	3	3	3	2	1	1	1	4	1	2	1	2	1	1	1	1	1	1	1	1	1	1	2	1	1	1	3	2	2	3	2	1	2	2	2	2
1	21	5	5	5	5	5	5	5	1	1	3	1	2	2	1	1	1	1	2	2	2	2	2	1	1	3	1	2	1	3	1	1	1	3	3	1	1	1	1	1	1
1	19	4	4	4	2	2	2	2	2	1	2	5	1	2	4	2	2	2	2	2	1	1	2	1	1	2	4	2	2	1	1	3	3	3	6	2	2	2	2	2	2
1	19	3	3	3	3	3	3	3	1	2	2	3	4	3	3	3	2	2	2	2	2	2	2	2	2	2	2	3	2	2	2	3	3	2	4	2	2	2	2	2	2
1	20	3	3	3	3	2	2	2	2	2	2	3	2	2	4	3	4	3	2	2	3	2	2	2	1	3	3	4	3	2	2	3	3	2	4	4	4	3	3	5	6
1	21	1	5	5	3	3	4	5	1	2	1	3	1	1	2	1	1	1	1	1	1	1	1	1	1	1	1	1	1	1	1	3	2	1	2	2	2	2	1	2	4
1	20	5	5	5	4	3	1	3	1	1	1	1	1	1	1	1	1	1	1	1	1	1	1	1	1	2	2	1	2	2	2	2	2	2	2	1	1	1	1	1	1
2	23	2	3	3	4	2	2	2	3	4	1	1	1	1	2	1	3	2	2	1	3	2	3	2	1	1	1	2	3	1	1	6	6	5	6	6	6	6	5	5	5
2	19	3	3	3	4	2	3	3	1	3	1	3	1	2	3	1	2	2	2	2	2	1	3	1	1	3	3	1	1	2	2	2	2	2	2	4	3	4	4	3	3
1	21	2	2	2	4	4	4	4	2	1	2	2	2	1	3	4	2	2	2	2	2	2	2	2	2	2	2	2	2	2	2	1	1	1	1	1	2	1	1	1	1
1	22	3	2	2	3	2	3	3	2	2	4	3	3	3	4	2	3	3	3	2	3	3	3	2	2	3	2	2	3	3	3	1	2	2	4	5	4	4	4	2	3
1	19	3	4	3	5	2	4	4	1	1	1	1	1	2	1	1	1	1	2	3	3	2	1	1	1	1	1	1	1	1	1	3	3	4	1	3	1	3	1	1	3
1	22	4	5	4	2	1	2	2	6	4	5	5	5	5	5	5	3	3	2	2	2	3	3	2	3	2	4	3	4	3	2	5	4	5	4	5	5	5	5	4	5
1	22	3	3	3	3	2	2	2	3	4	3	5	5	3	2	3	3	3	3	3	3	3	3	3	3	3	1	3	4	2	3	3	3	3	4	4	4	4	4	4	4
1	19	3	3	3	4	2	3	3	3	4	1	1	4	1	3	1	3	2	2	2	2	2	1	1	1	1	1	1	1	1	1	6	4	1	2	5	4	3	2	4	2
1	22	3	3	4	5	3	5	5	1	1	1	1	2	1	3	3	1	1	2	1	2	2	1	2	1	1	1	1	1	1	1	2	1	2	1	1	1	1	1	1	1
1	18	3	5	4	4	5	5	4	2	1	1	1	1	3	1	1	1	1	2	2	1	1	3	1	1	1	1	1	1	1	1	1	2	1	2	3	3	2	2	2	2
2	19	2	3	3	3	3	3	3	3	3	3	1	3	3	3	4	3	3	3	3	3	3	3	3	1	2	2	3	2	2	1	4	4	2	2	3	5	4	6	4	4
2	19	3	3	3	4	2	4	3	2	2	2	3	3	3	3	2	1	1	1	1	1	1	1	1	1	1	1	1	1	1	1	2	4	3	4	5	3	4	2	2	2
2	20	3	3	3	2	3	3	3	4	1	3	2	1	3	3	3	2	2	1	1	3	3	2	1	1	3	3	2	2	2	1	4	5	5	4	4	4	4	3	4	4
1	19	3	3	3	3	2	2	4	4	4	2	2	1	1	4	2	2	2	2	2	2	1	2	2	1	2	2	2	2	2	2	4	4	4	4	3	3	3	3	3	4
2	18	3	3	3	3	2	2	3	3	5	4	3	4	3	1	3	3	3	3	2	3	4	3	2	2	2	3	2	2	2	3	6	5	3	6	2	3	3	2	5	6
2	19	3	3	4	4	3	3	4	2	1	1	2	1	2	1	1	3	3	3	3	2	3	2	2	1	1	2	1	1	1	1	4	4	4	3	4	4	4	4	3	3
2	19	3	3	3	3	3	3	3	4	5	3	4	3	4	4	3	2	2	1	3	2	3	2	2	1	3	3	3	2	3	2	4	4	5	5	4	5	5	4	5	5
2	21	4	4	3	4	4	5	5	1	1	3	3	1	4	1	1	1	1	1	2	1	2	2	1	1	1	1	1	1	1	1	1	5	5	3	5	2	3	2	2	4
2	23	2	4	4	4	4	4	4	2	1	2	1	2	1	1	2	1	1	1	1	1	1	1	1	1	1	1	2	4	3	2	4	2	2	1	2	2	1	2	2	2
1	19	3	3	3	3	2	4	4	2	2	2	3	4	2	3	3	2	2	3	2	2	2	2	1	1	2	2	2	3	2	2	4	2	3	4	3	3	3	3	5	4
2	22	4	4	4	4	3	4	3	1	2	1	1	1	1	2	1	2	1	1	2	1	1	1	1	1	1	1	1	1	1	1	3	2	2	2	4	1	2	2	2	2
2	20	2	2	2	3	3	2	2	3	2	2	3	4	4	5	3	3	3	3	3	3	3	3	3	1	3	3	3	3	3	3	5	6	6	4	6	5	5	5	5	6
2	20	3	3	2	5	3	3	2	3	1	2	3	1	1	1	2	1	2	3	4	3	1	2	2	1	1	2	3	2	1	1	1	1	4	1	5	4	5	5	1	3
2	23	3	2	2	4	3	3	3	3	3	2	2	4	2	1	2	1	1	1	2	1	2	2	2	1	2	1	1	1	1	1	4	2	6	3	4	4	3	3	4	4
2	21	1	1	1	4	2	3	4	2	2	4	4	1	1	2	3	1	1	1	1	2	1	1	1	1	2	2	3	2	1	3	4	6	6	1	6	4	4	5	6	6
2	21	3	4	3	4	2	3	3	4	2	4	2	4	2	2	2	2	2	2	2	2	2	1	1	1	1	1	1	1	1	1	4	4	4	4	4	1	3	2	1	4
2	19	3	3	3	4	3	3	3	3	4	3	3	1	4	3	2	2	2	2	2	3	2	3	3	2	3	3	2	3	3	2	2	5	5	5	5	1	6	4	3	5
2	21	4	4	4	3	2	3	2	2	1	2	2	2	2	1	1	2	2	2	3	2	2	3	2	2	1	2	1	1	1	1	4	4	4	4	3	3	2	2	2	3
1	21	2	2	2	4	2	2	2	5	2	2	2	2	2	2	2	1	1	2	1	3	3	2	1	1	3	3	3	2	3	2	1	1	4	2	5	4	4	2	2	4
2	20	3	3	3	5	3	4	4	2	2	3	3	2	1	4	3	1	1	2	2	2	1	2	2	1	1	1	1	1	1	1	2	3	3	3	4	4	2	3	2	4
2	22	3	3	3	5	2	3	4	5	2	1	1	1	1	1	2	1	1	2	1	2	1	1	1	1	2	2	1	1	2	1	2	2	2	2	4	3	3	3	2	2
2	21	3	3	3	3	3	3	3	1	1	1	1	1	1	1	1	2	2	2	2	2	2	2	2	2	1	2	1	2	1	1	5	3	5	4	4	5	5	4	1	4
2	18	3	3	3	4	4	3	4	3	1	2	2	3	1	2	3	2	2	1	2	1	3	1	1	2	3	3	2	3	4	4	2	5	3	3	2	2	2	4	4	2
2	20	4	4	4	5	2	3	5	1	1	3	1	2	1	1	3	1	1	1	1	1	1	1	1	1	1	1	1	1	1	1	4	4	4	1	4	4	4	4	4	4
2	19	3	4	4	4	3	4	4	2	1	4	2	4	4	1	2	1	1	1	1	1	1	1	1	1	2	2	2	2	2	2	2	2	4	1	3	1	3	3	3	4
2	21	3	3	3	2	2	2	2	4	1	4	3	1	3	4	3	2	2	3	3	3	3	2	2	1	3	3	2	3	3	2	5	4	4	3	5	4	4	4	4	4
1	20	3	3	3	3	3	5	3	3	1	2	2	3	2	4	3	2	2	2	2	2	2	2	2	2	2	2	1	2	2	2	4	3	5	3	2	2	2	2	2	3
1	20	4	4	4	3	4	4	4	1	1	1	1	1	1	3	1	1	1	1	1	1	1	1	1	1	1	1	1	1	1	1	2	2	2	2	5	3	3	2	2	2
2	20	3	4	4	4	3	2	3	2	2	2	2	2	1	1	1	1	1	1	1	1	1	1	1	1	2	2	1	1	1	1	3	1	2	2	5	2	4	5	3	3
2	22	3	3	3	2	2	2	2	1	1	1	4	1	4	3	2	2	2	1	1	2	2	3	1	1	2	3	1	1	2	2	6	6	5	6	5	3	5	5	4	5
2	18	2	2	2	4	3	3	3	2	3	3	1	4	1	1	2	2	2	2	2	2	2	2	2	1	1	2	1	1	1	1	5	5	4	3	5	5	5	5	5	5
2	19	3	4	4	5	4	5	4	1	4	1	3	2	1	2	2	1	2	1	2	1	1	3	1	1	2	2	1	1	1	1	1	3	5	3	3	3	3	1	3	2
2	19	3	4	4	4	4	3	3	2	2	4	2	3	2	2	3	2	2	2	2	2	2	2	2	1	2	2	1	1	2	2	4	5	5	3	2	3	3	5	4	5
2	20	3	2	2	4	1	1	3	3	3	1	4	2	2	2	3	2	1	1	2	3	1	2	1	1	2	3	3	2	2	1	3	4	5	6	5	3	4	4	6	5
2	21	2	2	3	3	3	3	4	3	1	1	2	1	2	2	1	2	2	1	2	2	1	1	1	1	2	4	2	1	2	1	4	4	4	5	3	3	3	3	3	4
1	24	3	4	3	3	2	4	1	2	2	3	4	3	3	2	3	1	1	1	1	1	1	1	1	1	2	2	1	1	1	1	5	2	4	5	2	3	3	3	4	3
2	19	3	3	3	4	4	3	4	2	2	2	2	2	2	2	3	2	2	2	2	2	2	2	1	2	3	3	2	2	3	3	3	2	4	4	3	3	3	4	5	3
2	20	2	3	3	4	2	2	2	2	2	1	2	1	1	1	3	3	2	2	3	1	2	2	1	2	2	3	1	1	3	2	4	3	5	4	2	2	2	4	3	5
2	19	4	4	4	5	3	5	5	1	1	1	1	3	1	1	1	1	1	1	1	1	1	1	1	1	1	1	1	1	1	1	5	1	2	2	2	1	2	1	4	2
2	21	3	3	3	4	3	3	4	4	2	4	3	3	3	3	3	2	2	3	2	2	2	3	3	2	3	2	2	3	2	2	5	4	2	5	3	4	5	4	4	5
2	19	1	3	4	4	5	5	5	2	2	2	2	2	4	2	4	1	1	1	1	4	1	1	1	1	1	1	1	1	1	1	1	1	5	1	1	1	5	1	1	1
2	20	3	3	3	4	2	3	3	2	2	2	2	1	1	2	2	2	1	1	1	1	1	1	1	1	2	3	1	2	1	2	4	2	3	1	3	5	5	6	6	6
2	19	3	3	4	4	4	4	4	2	2	4	2	3	2	3	3	2	2	2	2	2	2	2	2	2	1	1	1	1	1	1	5	3	4	3	5	3	3	3	3	3
2	21	3	3	4	5	4	4	4	1	3	1	1	3	1	1	1	2	2	1	1	2	1	1	1	1	2	2	2	2	2	2	3	4	5	4	5	4	3	3	3	3
2	19	2	4	3	3	4	4	4	1	1	1	1	1	1	1	2	2	2	2	2	2	1	2	1	1	1	2	1	1	1	1	1	1	1	3	1	1	1	1	1	1
2	20	3	2	3	4	3	2	3	1	2	3	1	2	1	1	1	2	2	2	2	3	2	3	2	1	1	1	3	2	4	1	4	4	3	5	1	1	1	1	1	4
2	19	3	3	3	4	1	2	4	4	4	3	4	1	2	2	3	3	2	2	3	3	2	2	1	1	3	3	2	2	3	3	1	3	6	4	5	5	4	3	5	5
1	19	3	3	3	4	3	3	3	2	2	2	3	4	3	4	4	3	3	3	3	3	3	3	3	3	3	3	3	4	3	4	5	5	4	3	6	5	5	2	6	6
1	24	3	4	4	5	5	5	5	1	1	1	1	3	1	1	1	4	1	1	1	1	1	1	1	1	1	2	2	2	3	1	1	1	1	3	6	1	6	1	6	1
2	19	3	3	3	3	3	3	3	3	1	2	3	2	3	3	3	3	3	3	3	2	2	2	2	2	3	3	3	3	3	3	1	2	2	2	4	4	5	4	4	4
2	18	4	3	3	3	4	3	4	2	1	2	2	1	1	1	2	2	2	1	2	2	2	2	2	1	2	3	2	2	3	2	2	2	6	2	6	2	6	2	6	2
2	21	3	4	3	5	5	5	3	2	3	1	2	2	1	2	2	2	2	1	2	2	1	1	1	1	2	2	1	1	1	2	2	3	3	4	3	1	2	1	2	3
1	19	2	3	3	4	3	3	3	3	1	2	2	1	2	1	1	2	1	1	2	1	1	1	1	1	2	2	2	2	2	2	1	1	1	1	3	2	2	2	2	2
2	18	3	3	3	3	3	3	3	3	2	5	2	4	2	2	2	2	2	2	2	2	2	2	2	2	2	2	2	3	2	2	3	4	4	3	2	2	2	2	2	3
2	19	4	3	4	4	2	4	4	1	2	2	4	2	3	1	2	2	3	3	3	3	1	1	1	1	2	2	1	1	1	1	4	2	2	2	5	4	2	2	2	2
2	21	4	3	3	4	3	4	4	2	2	2	3	2	1	3	1	2	2	2	2	2	2	2	2	1	2	2	2	2	2	2	4	4	2	2	4	5	3	6	4	4
2	19	3	4	3	3	4	4	4	1	1	1	1	1	1	1	1	1	1	1	1	1	1	1	1	1	1	1	1	1	1	1	2	1	4	3	4	2	3	4	3	4
1	20	3	3	3	4	2	2	4	3	1	3	4	2	3	2	2	2	2	1	2	1	1	2	1	1	2	2	2	2	2	2	4	4	4	3	5	4	5	4	5	5
2	19	3	3	4	4	4	4	3	1	3	3	2	2	1	2	2	2	2	1	1	2	1	2	1	1	2	2	3	3	2	3	3	4	5	5	2	3	3	4	2	4
2	18	3	2	3	5	3	5	5	2	1	1	2	1	1	1	3	1	1	1	1	1	1	1	1	1	1	2	4	2	1	1	3	4	3	3	2	4	5	3	3	2
2	19	5	5	5	5	3	3	3	1	2	1	1	1	1	2	1	1	1	2	1	2	2	2	2	1	1	1	1	1	1	1	5	5	4	4	1	1	1	1	1	3
2	20	4	3	4	4	3	4	3	3	1	1	3	1	1	3	3	1	2	2	1	1	1	1	1	1	2	2	3	2	2	1	2	4	5	3	2	1	3	2	3	2
2	20	3	3	3	3	4	4	4	1	1	1	1	2	1	3	1	1	2	1	1	1	1	1	1	1	1	1	1	2	2	2	4	4	3	4	5	2	2	2	1	2
1	20	1	2	2	2	3	2	2	2	3	2	2	1	2	2	2	3	2	1	2	2	2	4	1	1	1	3	2	2	3	1	2	2	3	1	6	2	4	6	5	4
1	21	3	3	3	4	3	4	4	2	2	2	2	3	2	1	3	1	1	2	2	1	1	1	1	1	2	2	2	2	2	2	4	5	4	3	4	2	3	6	2	3
2	19	3	3	3	3	3	3	3	2	4	2	3	2	2	2	2	2	2	2	2	2	2	2	2	1	2	2	2	2	2	2	6	2	2	2	3	5	5	5	5	5
2	21	4	3	3	3	2	4	3	3	2	4	3	1	4	2	4	2	2	3	2	2	2	1	1	1	3	3	3	3	3	3	4	2	5	3	1	6	6	4	3	6
1	20	4	4	4	3	2	2	3	3	3	4	2	3	3	2	3	2	2	2	2	2	2	1	1	1	2	2	2	2	2	2	3	5	5	4	2	3	3	2	2	3
2	18	3	3	3	3	3	3	3	3	3	4	4	2	3	4	3	2	1	2	2	1	1	1	1	1	3	3	2	2	2	2	3	2	3	3	3	3	3	3	3	3
1	24	3	3	4	3	1	2	3	1	1	1	4	1	1	1	1	1	1	2	3	3	3	2	1	1	2	1	2	2	1	1	4	4	3	1	3	2	2	2	2	2
1	23	4	3	4	4	2	2	3	2	3	3	4	2	3	3	2	2	2	2	2	2	2	2	2	1	2	2	2	2	2	2	4	5	4	4	5	5	5	5	5	5
1	20	4	5	5	1	1	5	5	3	1	2	4	1	2	1	1	1	1	1	1	1	1	1	1	1	1	1	2	1	2	2	3	1	4	3	4	5	5	5	4	6
2	21	3	2	2	3	4	3	1	3	3	4	2	5	3	3	3	2	3	1	2	3	2	1	2	1	3	2	2	3	2	1	3	2	6	2	6	1	4	1	2	5
2	21	3	3	3	4	2	4	4	3	2	2	2	1	1	1	2	1	2	1	1	1	1	3	1	1	2	2	2	1	1	1	4	2	2	2	6	2	2	2	2	2
2	19	2	2	1	4	2	3	1	2	1	2	3	3	1	3	1	3	2	3	2	3	1	2	2	1	2	1	2	2	1	1	4	6	6	3	6	5	4	4	2	6
2	18	3	3	4	3	2	3	4	2	4	2	2	1	2	2	2	2	1	1	1	2	1	2	1	1	2	3	3	3	2	2	3	3	4	4	4	3	4	4	4	4
1	24	3	3	3	3	3	3	3	4	3	4	3	4	3	4	3	1	1	1	1	1	1	1	1	1	3	3	3	3	3	3	6	6	6	6	4	4	4	4	4	4
1	22	3	3	3	3	3	2	2	2	2	2	4	1	1	1	2	2	1	2	2	2	2	2	3	1	2	2	1	2	2	1	5	3	4	4	3	3	3	3	6	6
2	22	2	3	4	3	2	2	3	3	3	2	5	2	1	4	1	2	1	2	2	3	1	2	1	3	2	2	2	1	1	1	4	4	2	2	5	5	5	4	2	2
2	20	3	2	2	4	2	4	4	2	4	2	4	2	2	4	2	2	2	2	2	1	1	2	1	1	1	2	2	2	2	2	4	5	6	2	4	3	3	5	3	4
2	20	3	4	4	4	4	3	4	1	1	1	2	1	1	1	1	1	1	1	2	1	2	1	1	1	1	1	1	1	1	1	1	3	2	4	5	3	3	6	4	4
2	19	3	3	3	4	2	3	3	3	2	1	1	1	2	1	3	2	2	2	2	2	2	2	1	1	2	2	1	3	3	2	5	5	5	5	5	4	4	4	5	5
2	18	3	4	3	3	1	4	4	2	1	3	4	3	3	3	3	2	2	2	2	2	2	2	2	2	3	4	3	4	3	3	3	6	6	6	6	6	6	6	6	6
2	20	3	3	4	5	2	3	4	2	2	2	3	1	1	2	2	2	2	3	3	2	1	1	1	1	1	2	2	1	1	1	2	2	2	4	6	3	4	6	3	3
2	20	2	2	2	4	3	4	4	2	1	1	2	2	1	1	1	2	2	1	2	1	2	1	1	1	2	2	1	3	2	1	4	4	1	1	5	5	3	6	5	4
2	20	3	4	4	4	2	3	2	1	2	1	3	1	4	1	1	2	2	2	2	2	2	2	2	1	1	1	1	2	3	3	5	5	4	4	5	4	4	2	4	4
1	18	4	4	4	1	3	2	3	4	3	4	2	2	2	2	2	1	1	3	1	2	1	2	1	1	1	1	2	3	2	1	3	3	5	5	6	5	5	2	4	5
2	18	3	3	3	3	3	3	3	2	2	2	3	2	2	2	2	1	1	1	1	1	1	1	1	1	1	2	3	1	2	3	3	4	2	5	2	2	2	2	2	2
1	19	3	4	4	2	3	4	3	2	4	3	2	5	2	2	5	1	1	1	1	1	1	1	1	1	1	1	1	1	1	1	3	3	2	5	5	5	5	4	4	5
1	20	3	3	3	1	3	2	3	3	4	3	3	1	4	6	3	2	2	2	2	1	2	2	2	1	3	2	2	2	2	2	4	5	3	2	3	3	3	3	5	5
1	22	3	3	3	5	2	2	3	3	1	2	1	3	4	1	1	1	1	1	1	1	1	1	1	1	1	2	1	2	1	1	2	4	4	2	4	5	3	3	3	3
2	20	3	3	3	4	2	3	4	3	2	2	2	1	1	2	2	2	2	2	3	3	2	1	1	2	2	3	1	2	3	3	5	3	2	3	3	4	3	4	3	4
2	21	2	2	2	4	4	4	4	2	2	2	3	2	4	2	2	2	2	2	2	2	2	2	2	2	2	2	2	2	2	2	1	2	2	2	2	3	2	2	2	2
2	20	1	1	2	3	2	3	4	2	3	6	5	3	3	3	5	3	2	2	4	1	2	2	1	1	3	3	3	2	3	3	6	5	5	4	5	5	5	4	6	5
2	19	2	2	2	4	2	4	2	4	4	3	2	2	2	2	2	3	2	2	3	2	2	1	3	2	2	2	2	2	2	2	5	5	4	3	6	4	5	6	6	5
2	21	4	4	4	2	2	2	2	3	2	3	2	5	2	3	2	2	2	2	2	2	2	2	2	2	1	1	1	1	1	1	3	2	2	2	2	6	3	4	3	3
2	21	3	3	3	4	2	2	2	4	2	2	1	4	2	2	1	2	2	1	2	2	2	2	2	1	2	2	2	2	2	2	3	3	4	5	2	3	3	3	4	4
2	21	3	3	3	3	3	3	3	2	2	3	2	3	2	2	2	2	2	2	2	2	2	2	2	2	3	3	3	3	3	3	4	5	4	2	2	2	3	2	4	3
2	19	3	3	3	4	3	3	3	2	1	1	4	1	1	1	3	2	2	1	2	1	1	1	1	1	3	3	4	2	2	3	2	1	2	2	4	4	4	4	4	3
2	19	1	1	4	5	3	4	2	4	1	3	2	2	2	2	2	2	3	1	3	4	2	1	1	1	2	2	3	4	2	1	4	3	3	1	3	3	3	4	1	4
1	21	3	3	3	3	3	3	3	5	3	3	3	3	2	3	3	2	2	2	2	2	2	2	2	4	2	2	2	2	2	2	5	5	5	5	4	3	3	3	3	3
2	21	2	2	3	3	2	2	3	2	2	4	4	3	3	4	5	2	2	1	2	1	2	3	1	1	2	3	2	2	2	2	5	5	5	5	4	4	4	5	5	5
2	19	3	3	3	5	2	3	4	3	2	2	2	2	2	4	2	2	1	1	2	1	1	1	1	1	3	2	2	2	2	2	4	4	2	3	3	5	3	5	4	5
1	25	4	4	4	5	3	5	5	1	1	1	1	2	1	3	1	1	1	2	1	2	1	1	1	1	1	1	1	1	1	1	5	2	1	1	1	6	1	1	1	1
1	19	4	3	3	3	2	2	2	5	2	2	2	1	2	2	3	2	2	3	3	4	2	2	1	1	3	3	2	2	2	1	3	4	5	4	6	4	4	4	3	4
2	21	2	3	3	3	3	3	3	3	4	2	4	4	3	2	3	3	2	3	3	2	3	3	2	2	3	3	2	1	3	4	3	2	2	2	6	5	5	5	5	5
2	19	3	3	3	3	2	3	2	1	3	1	2	3	1	1	3	1	1	2	1	3	2	2	1	1	1	1	1	1	1	1	5	5	5	5	5	4	4	4	5	5
2	22	3	3	3	3	3	3	3	2	2	3	2	3	1	4	3	3	3	3	3	3	3	3	3	3	3	3	3	3	3	3	2	4	2	2	4	6	4	6	4	4
2	19	3	3	3	5	2	3	4	2	3	2	2	2	2	2	4	3	2	4	4	3	4	3	2	2	2	3	3	2	3	3	2	2	4	5	2	1	1	1	3	2
2	21	3	3	3	4	4	4	4	2	3	3	3	2	1	1	2	2	2	1	2	2	1	1	1	1	2	1	1	1	1	1	4	4	4	3	4	2	5	4	3	4
2	23	5	4	4	5	3	5	5	2	2	3	1	2	1	1	2	1	1	1	1	1	1	1	1	1	1	2	1	1	1	1	4	4	2	4	3	1	3	2	4	2
1	23	4	4	4	2	2	4	3	3	4	2	2	2	2	1	2	2	1	1	2	2	2	2	3	3	2	3	2	2	2	2	5	5	3	4	3	2	4	5	5	5
2	19	3	3	3	4	3	3	4	2	2	2	2	3	1	3	3	2	1	1	3	2	1	1	1	1	2	2	1	1	1	2	3	4	5	5	5	5	5	3	5	5
2	21	3	3	3	3	3	3	3	6	7	3	6	4	6	4	3	3	3	3	3	3	3	3	3	3	2	3	4	1	3	3	5	5	5	5	5	5	5	4	3	5
1	20	2	2	3	3	2	4	3	2	2	3	1	1	1	1	2	2	1	1	2	2	1	3	1	1	2	2	1	2	2	2	5	5	4	2	4	2	2	4	5	4
1	23	2	2	2	4	4	4	4	2	2	4	3	1	2	4	2	2	2	2	2	2	2	2	2	2	2	2	2	2	2	2	3	3	3	3	4	2	2	2	2	2
2	19	3	3	3	4	4	4	4	1	2	2	1	1	3	1	3	2	1	2	2	3	2	1	1	1	2	2	2	2	2	2	3	3	3	2	2	3	3	3	3	3
2	19	3	3	4	3	3	3	3	2	4	2	3	2	2	4	2	2	2	1	2	1	1	1	1	1	2	3	1	2	2	2	3	3	3	3	2	2	2	3	2	4
2	22	4	4	4	2	2	2	2	2	2	2	2	2	2	2	3	1	1	2	1	1	1	1	1	1	3	2	1	3	1	2	5	5	3	5	5	5	5	5	5	5
2	20	2	3	2	4	2	2	5	2	1	1	1	2	1	1	2	2	2	2	1	1	2	2	2	2	1	2	1	1	1	1	5	4	2	1	5	3	4	5	3	5
2	19	3	3	3	3	3	3	3	2	2	2	2	4	3	2	2	2	2	2	2	1	1	2	1	1	1	2	4	2	1	2	5	4	4	3	4	3	4	3	4	3
1	20	4	4	4	4	4	4	4	1	1	1	2	1	1	1	1	1	2	1	2	3	1	1	2	1	1	2	1	1	1	1	3	1	2	6	2	1	2	1	2	2
2	20	4	4	3	3	4	3	4	1	1	1	3	1	1	3	1	1	2	1	2	1	2	1	1	1	1	1	1	1	1	1	2	4	2	2	3	2	3	3	2	2
2	19	3	3	3	3	3	3	4	2	2	2	2	1	1	1	2	2	2	1	2	1	1	1	1	1	2	2	2	2	2	2	3	3	3	2	3	3	5	3	4	3
2	19	3	3	3	4	2	2	2	2	2	4	3	3	3	2	3	2	1	2	2	2	2	3	1	1	2	2	2	4	2	2	5	5	5	3	6	2	2	4	2	2
2	20	3	3	4	3	3	3	3	1	2	1	1	1	1	1	2	1	2	1	2	3	1	3	2	1	1	2	2	1	3	1	2	3	4	4	3	2	3	3	3	4
2	19	4	3	4	4	4	4	4	3	2	1	3	4	3	1	2	2	1	1	1	1	1	1	1	1	3	3	2	2	3	1	4	2	2	2	4	5	5	5	6	5
2	19	3	1	3	4	4	4	5	1	3	1	1	1	3	1	1	2	2	3	3	2	2	2	1	1	1	1	1	1	1	1	2	3	1	3	6	2	3	4	2	2
2	22	5	5	5	3	4	4	5	1	2	1	3	1	2	3	1	2	2	2	2	2	1	2	2	1	2	2	2	4	4	4	4	3	1	1	4	4	1	4	5	3
2	18	3	3	3	2	4	3	3	2	1	1	2	3	2	3	2	2	2	4	2	2	2	1	2	1	2	3	2	3	3	2	2	2	1	4	5	3	3	2	3	4
2	21	3	4	2	3	2	4	3	3	1	3	1	2	1	1	3	3	2	3	4	4	1	1	1	2	2	3	3	3	3	1	3	3	2	6	4	5	4	5	6	6
1	21	4	3	4	3	1	2	4	2	1	2	2	1	3	1	2	3	3	2	2	3	3	3	3	2	3	3	2	2	3	2	6	5	6	6	4	4	4	2	5	5
2	19	3	3	3	4	3	4	3	2	1	2	3	1	1	3	2	2	1	1	2	2	2	3	1	1	3	3	2	3	3	2	4	4	2	3	3	4	4	2	4	3
2	18	3	3	3	4	2	2	2	5	3	4	3	2	2	2	1	3	3	3	3	3	3	2	2	2	3	3	3	3	3	3	4	4	5	5	6	6	6	5	5	5
2	19	3	3	3	3	3	3	3	4	4	4	4	3	4	4	3	2	2	2	2	1	2	2	2	2	2	2	3	4	4	3	2	2	6	2	3	5	5	5	5	5
2	19	4	4	4	5	5	5	5	1	3	1	1	1	1	1	1	1	1	3	2	2	1	1	2	1	1	2	2	2	1	1	4	1	1	1	1	2	1	3	3	4
2	18	3	4	3	3	3	3	3	2	1	2	2	1	3	2	2	2	1	2	3	2	2	2	2	1	2	2	2	2	2	2	2	2	3	2	4	3	4	2	2	4
1	23	4	5	5	5	2	4	5	2	1	2	1	2	1	1	1	2	2	2	2	2	2	2	2	2	1	2	1	1	1	1	1	1	2	1	5	2	3	3	5	3
2	20	4	4	4	5	3	4	4	3	2	1	1	1	3	4	1	2	2	2	2	2	1	1	1	1	2	2	1	1	1	1	3	3	2	2	2	2	2	2	5	3
2	19	3	3	3	3	2	2	5	4	3	1	1	2	3	2	2	2	1	2	1	1	1	1	1	1	1	1	1	1	1	1	1	2	2	3	6	5	5	5	4	4
2	20	3	3	3	3	3	3	3	2	3	2	4	2	2	2	3	2	2	3	2	2	2	2	3	1	2	2	2	2	2	1	4	4	4	3	4	2	3	3	4	5
2	21	4	4	4	3	4	4	4	1	1	1	1	1	1	1	1	2	2	1	1	1	2	1	1	1	1	1	1	1	1	1	1	1	1	2	2	6	2	2	1	1
1	25	2	4	4	2	2	1	3	6	5	7	4	5	1	5	5	3	3	2	3	4	3	2	4	3	3	1	1	2	3	3	6	6	6	6	5	5	5	6	5	5
2	19	3	3	3	4	2	3	2	5	1	5	3	3	1	3	2	3	2	2	2	1	1	2	1	1	2	2	2	2	2	1	2	4	3	4	5	6	6	4	5	5
2	20	4	3	3	4	3	3	4	1	1	1	1	1	1	1	1	2	2	1	1	1	1	1	1	1	2	1	1	1	2	2	1	1	1	1	1	1	2	1	1	1
2	21	3	4	4	4	4	4	4	3	1	2	1	3	1	1	2	2	2	2	2	2	2	2	2	2	2	2	2	2	2	2	4	1	4	5	3	3	3	4	4	3
2	21	2	3	3	4	3	4	3	1	1	2	2	1	1	3	2	2	2	1	2	2	2	1	1	1	2	2	2	3	2	3	3	4	4	2	6	4	4	4	4	4
2	19	4	4	4	5	2	5	4	1	1	1	1	1	1	1	1	1	1	2	2	3	2	1	3	1	1	1	1	1	1	1	3	3	5	5	5	5	3	4	4	4
2	19	3	3	3	3	3	3	3	2	3	2	3	3	3	3	4	3	3	3	3	3	3	3	3	3	2	2	2	2	2	2	1	5	4	5	2	5	6	5	5	5
2	19	3	3	3	3	3	3	3	4	6	7	5	6	6	6	3	3	3	3	2	1	4	2	2	3	4	4	4	3	4	4	3	6	6	6	6	4	4	5	5	6
2	19	4	4	4	4	4	4	4	2	2	1	2	2	2	2	2	1	1	1	1	1	1	1	1	1	1	2	1	1	1	1	6	4	2	2	4	6	4	3	3	3
2	20	4	4	4	3	5	4	4	2	4	4	4	3	2	2	2	2	1	1	1	1	1	1	1	1	3	3	3	3	3	3	2	6	2	4	3	4	5	4	5	4
2	20	2	2	2	4	2	4	4	3	3	4	4	3	4	3	3	2	2	2	2	2	2	2	2	2	2	2	2	2	2	2	6	4	6	6	5	6	6	6	6	6
1	18	1	1	2	5	2	1	4	3	3	2	3	3	4	3	3	2	1	2	2	1	2	1	1	2	2	2	2	2	2	2	1	4	3	2	4	4	4	3	3	3
2	19	4	4	4	3	4	4	5	1	1	1	1	3	2	2	2	2	1	2	3	2	1	2	1	1	1	2	1	1	1	1	2	2	1	4	6	2	6	2	2	2
2	21	2	3	3	3	4	5	2	1	1	1	1	1	1	1	1	1	1	1	1	1	1	1	1	1	1	2	1	1	1	3	3	2	6	2	6	5	3	5	6	6
1	22	3	3	3	4	2	3	3	2	1	2	2	2	2	4	2	2	1	2	2	2	2	1	2	1	2	3	2	1	1	3	4	4	2	1	6	1	3	1	3	3
2	20	3	3	3	3	3	3	4	3	3	3	3	2	3	4	3	3	3	3	3	2	2	2	2	2	2	2	2	2	2	2	4	4	3	3	3	2	3	4	3	3
2	21	3	4	3	4	3	4	4	1	2	1	1	1	1	1	2	2	2	2	2	2	1	1	1	1	2	3	3	2	3	2	5	4	3	5	3	5	3	3	3	3
2	18	4	4	4	4	4	3	5	2	2	2	2	1	1	1	2	2	2	1	2	1	2	1	1	1	2	1	1	1	1	1	4	3	4	3	1	1	1	1	4	4
2	20	3	3	4	3	3	3	3	3	1	2	2	3	2	3	2	3	2	2	1	1	1	2	2	1	2	2	3	3	2	2	2	2	1	4	5	4	4	6	3	4
2	21	4	4	4	2	3	3	3	2	3	4	2	3	2	2	3	2	2	2	2	2	2	2	2	2	2	2	2	2	2	2	4	3	4	5	2	3	3	3	4	3
2	18	3	3	2	4	2	2	3	1	1	1	1	1	1	2	1	2	1	1	2	3	1	1	1	1	1	2	1	3	1	1	6	6	4	3	2	1	4	3	4	6
2	19	3	3	3	5	2	5	5	3	2	4	2	5	2	2	2	1	1	1	1	1	1	1	1	1	1	1	4	3	1	3	5	4	4	4	4	1	2	2	2	2
2	20	2	2	2	4	2	3	3	3	1	2	3	2	2	1	1	3	2	1	2	1	2	3	1	1	2	1	3	2	3	3	4	4	5	4	1	4	4	3	3	6
2	19	3	4	3	3	2	5	2	2	3	1	2	1	2	3	2	2	2	2	2	2	2	2	2	2	2	2	2	2	2	2	4	5	5	3	5	5	5	5	6	4
2	20	3	3	3	5	3	5	4	4	1	2	1	2	1	1	1	1	1	1	1	1	1	1	1	1	1	1	1	1	1	1	4	3	3	2	3	5	4	4	4	5
1	18	2	2	2	4	2	2	2	1	1	1	2	1	1	1	1	2	2	1	2	1	2	2	1	1	1	2	2	1	2	1	1	1	4	1	4	2	5	4	6	5
2	22	2	3	3	3	3	3	3	3	3	1	2	1	3	3	3	2	2	2	2	2	2	2	2	2	1	3	4	3	4	3	6	2	2	2	3	5	5	5	5	5
1	19	3	3	3	3	4	5	4	1	1	1	2	2	2	2	2	3	3	3	3	1	2	2	2	1	2	3	1	3	3	3	4	5	6	3	6	4	4	4	6	5
2	19	3	3	4	4	2	2	4	3	1	2	1	1	2	2	3	2	1	1	2	1	1	2	1	1	2	2	1	1	2	2	4	4	3	3	4	2	4	4	3	4
2	18	2	3	2	3	3	3	3	2	1	2	2	2	2	2	2	2	2	1	3	1	2	2	3	1	2	2	4	1	2	1	3	2	6	1	2	5	5	4	6	6
1	22	3	4	4	4	3	3	4	1	1	1	1	2	1	1	1	2	2	2	2	1	1	2	3	2	2	2	1	1	2	2	3	5	4	5	2	3	3	2	2	4
1	20	3	4	4	5	2	1	4	5	4	3	2	1	2	3	5	3	2	1	2	4	4	4	3	2	2	3	3	4	4	4	4	4	2	2	5	5	4	5	2	4
2	20	4	4	4	5	5	4	5	1	1	1	2	3	1	2	2	1	2	1	2	1	1	1	1	1	1	1	1	2	2	1	3	4	1	5	2	3	3	5	5	4
2	21	1	1	1	5	2	3	3	1	1	1	1	2	2	2	2	2	1	1	1	1	1	1	1	1	2	2	2	1	2	1	4	4	4	5	6	6	5	4	6	6
2	19	3	3	3	3	4	5	4	1	1	1	1	3	1	3	2	2	1	2	3	1	2	3	1	1	1	1	2	1	2	1	4	3	3	3	3	2	3	3	3	3
1	19	4	3	4	4	3	4	4	2	4	5	4	5	3	3	5	2	2	2	2	2	2	2	2	2	3	3	2	3	3	3	3	2	2	2	2	1	2	2	2	2
2	18	4	4	4	2	3	3	3	2	2	2	2	4	2	5	1	1	1	1	1	1	1	1	1	1	2	1	2	1	1	1	3	3	2	4	5	4	3	3	5	4
2	20	3	3	3	4	2	4	3	2	3	2	4	2	2	2	3	2	2	2	2	2	1	2	2	2	1	1	1	1	2	1	5	5	5	5	5	5	5	5	5	5
2	20	3	3	3	3	3	3	3	2	3	4	4	3	1	3	3	2	2	2	2	2	2	2	2	2	4	2	1	2	1	2	6	2	3	2	3	5	5	5	4	5
2	21	3	2	3	3	3	3	3	2	2	2	2	5	3	2	5	2	2	3	3	2	2	3	2	1	2	3	2	1	2	2	4	4	5	4	5	5	5	4	3	4
2	19	3	3	3	3	2	2	3	2	2	4	2	3	2	2	3	2	2	2	2	2	1	1	1	1	2	4	2	2	2	2	4	4	3	3	3	4	5	4	3	6
2	19	4	4	4	2	3	3	2	5	2	2	2	2	3	3	2	2	2	2	2	2	2	2	2	2	3	3	1	1	1	1	3	2	2	5	4	4	4	3	4	2
1	20	1	2	3	3	2	2	5	2	3	1	1	2	2	3	1	1	3	1	1	3	3	2	1	1	1	2	3	1	1	2	6	3	4	6	2	3	4	3	5	5
2	18	2	2	2	3	2	4	3	2	2	3	2	1	1	1	2	4	2	3	3	3	3	3	3	1	3	3	3	2	3	2	5	5	4	2	5	5	6	6	6	5
2	19	2	2	3	4	2	2	4	2	2	3	2	1	1	1	3	2	1	1	2	1	2	3	1	1	2	1	3	1	4	1	6	6	5	5	5	4	5	5	5	5
1	22	4	4	4	4	3	4	5	2	4	2	4	3	4	2	1	2	2	1	2	2	2	1	1	1	2	2	1	1	2	2	4	3	2	4	2	4	3	5	4	4
1	20	2	2	2	2	1	1	1	3	5	2	2	1	2	1	1	1	3	1	2	1	3	2	1	1	2	2	2	2	2	2	5	6	6	3	5	5	5	5	5	6
2	20	1	1	3	1	1	1	1	5	2	4	4	4	2	3	1	3	3	4	4	4	4	4	4	4	3	3	3	3	3	3	6	6	6	6	6	5	6	6	6	4
2	21	3	3	3	3	3	3	3	2	2	3	2	3	2	2	2	1	1	1	1	1	1	1	1	1	2	2	2	2	2	2	3	2	3	4	5	4	3	3	4	2
2	20	3	3	4	4	2	4	4	1	1	1	1	2	1	1	1	2	2	2	2	2	2	2	2	2	2	2	2	2	2	2	5	5	5	5	5	5	5	5	5	5
2	20	3	3	4	4	3	3	3	6	2	2	2	3	2	4	2	1	1	1	1	1	1	1	1	1	2	2	2	2	2	2	4	3	4	4	3	3	3	3	4	3
2	20	3	2	4	5	1	4	1	2	3	2	1	3	1	1	1	1	1	1	1	1	1	1	1	1	1	1	1	1	1	1	6	6	6	6	6	3	6	2	6	6
2	21	2	1	2	3	2	2	4	2	2	2	2	1	4	1	2	2	2	1	2	2	3	3	2	1	3	2	2	3	1	2	4	4	5	4	4	5	4	3	5	5
2	19	4	4	4	2	3	4	4	3	3	1	2	3	3	3	3	1	1	1	1	1	1	1	1	1	2	2	2	2	2	2	2	2	2	3	4	3	2	1	3	3
2	22	3	3	3	4	3	3	3	3	4	2	2	4	2	2	2	2	1	2	2	2	1	1	1	1	2	2	2	2	2	2	4	4	3	3	4	3	3	4	5	3
1	20	3	3	3	4	4	3	3	3	1	2	1	1	2	2	2	2	1	2	2	1	1	2	1	1	2	2	2	2	2	1	3	5	4	4	4	2	2	4	5	6
2	22	1	1	1	1	1	1	1	3	3	4	2	1	1	1	1	4	4	2	3	4	2	2	4	4	3	1	3	2	1	4	6	6	6	6	4	3	6	6	2	6
2	19	3	3	4	5	4	5	5	1	2	1	1	3	1	1	1	1	2	1	2	2	1	2	2	1	1	1	1	1	1	1	3	1	2	1	5	4	2	2	1	2
2	21	3	3	3	4	2	3	2	3	3	2	2	1	4	2	2	2	2	2	2	2	2	2	1	1	2	3	2	2	2	2	4	4	3	3	4	2	3	2	2	4
2	18	2	2	2	4	3	2	2	2	2	2	3	2	2	2	4	3	3	3	3	1	1	3	2	1	2	2	2	2	2	2	5	5	4	4	5	5	5	5	5	5
1	21	3	3	3	3	2	2	2	2	3	2	2	4	2	2	3	3	2	1	2	3	2	1	1	3	2	1	2	1	1	2	3	4	1	5	4	5	3	3	4	5
2	21	3	3	3	4	3	3	3	2	2	3	2	2	2	2	2	3	2	2	2	2	2	2	2	1	2	2	2	2	2	2	3	2	2	2	6	5	5	5	5	5
1	20	2	3	4	4	2	4	4	2	2	4	3	2	2	2	2	1	1	1	1	3	2	2	2	2	2	2	2	2	2	2	1	1	1	1	2	2	1	2	4	2
2	22	3	4	3	4	2	4	4	4	2	2	2	2	2	2	3	3	1	2	2	1	1	1	1	1	2	2	2	2	2	2	5	2	1	4	2	1	2	1	3	2
2	22	3	4	4	4	3	4	4	2	2	3	2	2	2	3	2	1	1	1	1	1	1	1	1	1	2	3	2	2	2	2	4	3	2	4	4	2	3	2	3	3
2	21	1	1	1	1	1	1	1	3	2	2	2	2	2	2	3	2	1	2	2	1	2	3	1	1	2	2	2	2	2	2	5	5	3	2	6	6	2	2	2	2
2	21	3	3	3	4	2	3	2	3	1	1	2	2	2	2	2	2	2	1	2	1	1	2	1	1	2	1	3	2	3	2	4	4	2	2	4	5	3	6	3	5
2	20	2	3	3	3	3	3	3	2	3	3	2	2	2	2	3	2	2	2	2	2	2	2	2	1	2	2	3	3	3	2	1	3	4	5	4	6	6	5	5	5
2	19	2	3	3	4	2	2	2	5	4	5	5	1	2	2	2	3	3	1	4	1	4	2	3	2	2	4	4	4	1	4	5	4	1	2	5	5	4	6	3	3
2	20	3	3	3	3	3	3	3	3	2	4	4	4	3	4	3	2	2	2	2	2	2	2	2	1	2	1	3	2	1	3	4	3	2	4	4	3	3	5	3	4
2	20	3	3	3	3	2	2	2	6	2	2	5	2	6	3	4	2	2	2	2	2	2	2	2	2	2	2	2	2	2	2	4	4	4	5	4	5	6	5	6	5
1	19	5	5	5	1	1	1	1	1	3	1	1	2	2	1	1	2	3	2	2	3	2	3	2	2	1	1	1	1	1	1	1	1	1	1	1	1	1	1	1	1
2	19	5	5	5	1	5	5	5	2	1	2	2	1	1	3	1	1	1	1	1	1	1	1	1	1	1	1	3	1	2	1	1	1	3	1	1	1	1	3	1	1
1	18	3	3	3	3	3	3	3	2	3	3	3	2	3	4	3	3	2	3	2	3	2	2	2	1	2	2	2	2	2	2	3	3	4	3	4	3	3	3	3	3
2	19	4	5	4	4	4	4	5	1	2	1	1	1	1	1	3	1	1	1	1	1	1	1	1	1	1	1	1	1	1	1	1	1	1	3	5	4	4	1	2	2
1	19	3	3	4	4	2	4	4	2	2	3	2	1	1	2	2	2	1	3	2	3	1	2	2	1	1	1	1	1	1	1	2	3	2	3	4	2	3	2	4	2
2	19	3	3	4	4	5	5	5	1	2	4	2	3	3	4	2	3	4	4	4	3	4	3	4	4	3	3	4	3	2	1	1	1	1	1	3	3	1	4	2	1
2	19	5	5	5	1	5	5	5	1	2	1	2	3	3	1	2	1	1	1	1	1	1	1	1	1	3	1	3	3	1	1	1	1	1	1	1	1	1	3	1	1
2	19	5	5	5	1	5	5	5	1	1	1	2	1	3	1	1	1	1	1	1	1	1	1	1	1	1	3	1	2	2	1	1	1	1	1	1	2	1	1	1	1
2	18	3	3	3	4	4	4	4	2	2	1	2	2	2	2	2	2	2	1	2	2	2	1	1	2	2	2	2	2	2	2	3	3	3	2	5	4	3	3	4	2
2	19	3	1	3	5	5	5	5	1	1	3	3	4	2	4	1	2	2	2	1	2	2	1	1	1	1	1	1	1	1	1	1	1	1	1	1	1	1	1	1	3
1	20	3	3	3	4	2	3	3	2	3	1	2	2	3	2	2	2	2	2	2	2	2	2	2	1	2	2	2	2	2	2	4	4	3	1	4	1	1	1	1	4
2	18	3	3	4	4	3	4	4	2	2	4	1	2	2	3	2	2	2	2	2	2	2	3	2	1	3	3	2	2	2	3	4	3	3	3	3	4	4	3	4	2
2	19	4	4	4	4	3	4	5	2	3	2	2	2	1	1	1	2	2	4	3	2	2	2	2	1	3	3	2	2	3	2	2	2	2	4	1	2	2	1	1	1
2	18	4	3	3	3	2	2	5	3	3	4	3	4	4	3	3	3	3	4	3	3	2	2	2	4	3	3	2	3	3	4	6	2	1	2	5	6	4	4	4	3
2	20	3	3	3	5	3	3	5	2	1	2	2	2	3	2	2	2	1	2	2	2	2	1	1	1	2	2	2	2	2	2	2	3	6	2	2	1	4	3	4	3
2	19	3	4	4	5	4	4	4	3	1	2	2	1	2	1	2	2	2	2	2	2	2	2	2	1	2	2	2	2	2	2	3	3	3	3	3	3	3	2	3	3
2	19	3	3	3	5	3	3	5	1	1	1	1	1	1	1	1	2	1	4	1	2	1	1	2	1	2	3	2	2	2	2	3	3	2	1	3	2	3	2	4	3
1	19	2	2	2	4	3	3	3	2	2	3	2	3	2	4	3	2	1	2	2	2	1	1	1	1	2	2	2	4	2	2	5	5	4	4	5	4	5	5	5	5
2	18	3	3	3	3	3	3	3	3	3	2	2	2	1	2	2	3	3	2	4	2	4	2	2	2	1	1	1	1	1	1	2	2	4	2	5	4	3	2	2	3
2	19	3	3	3	4	2	3	2	2	2	3	2	3	3	1	2	4	4	2	4	2	3	2	2	1	3	2	2	2	2	2	4	4	4	4	3	2	2	2	3	4
2	18	3	3	4	2	3	3	2	1	1	1	1	1	1	1	2	4	2	2	3	4	2	1	1	1	1	3	2	3	4	1	2	2	4	3	6	2	1	2	2	2
1	19	2	2	3	2	2	2	5	1	1	3	1	3	2	2	4	3	1	1	4	1	2	2	2	1	1	3	1	2	3	1	1	4	2	6	6	1	3	5	3	4
2	20	3	3	3	3	2	2	4	2	1	2	2	3	1	4	1	4	4	4	4	2	4	3	2	1	2	2	2	2	2	2	2	2	2	2	5	3	3	3	2	2
2	18	3	3	3	5	3	5	5	2	3	3	3	3	1	3	3	2	2	2	2	2	1	1	1	1	1	1	1	1	1	1	4	2	2	5	1	1	1	1	4	2
1	19	5	5	5	1	4	4	4	1	1	1	1	1	1	2	1	2	1	2	2	2	2	1	1	1	1	1	1	1	1	1	1	1	1	1	1	1	1	1	1	1
1	20	4	3	5	3	3	2	3	4	3	2	3	3	3	3	3	3	2	2	3	3	2	3	3	3	3	2	2	2	3	2	6	6	3	4	6	4	5	5	5	4
2	20	5	3	4	2	3	2	4	3	2	3	2	1	1	1	3	2	4	1	4	4	4	1	2	3	3	3	1	1	3	4	5	2	4	4	2	5	5	5	5	4
2	22	2	3	3	4	1	1	3	4	2	2	3	2	1	2	3	2	2	1	2	3	1	2	1	1	3	2	1	3	3	1	2	4	4	5	6	5	5	4	4	3
1	19	5	5	5	5	1	5	5	1	1	2	1	1	3	1	1	1	1	1	1	1	1	1	1	1	1	1	3	3	2	1	1	1	1	1	1	1	1	1	6	1
2	18	2	1	3	2	1	1	1	5	3	5	3	1	1	4	4	4	2	3	2	4	4	4	1	4	3	4	3	2	1	4	6	6	6	5	4	4	5	2	6	6
1	19	3	3	3	3	3	3	3	2	1	1	3	1	1	2	1	2	2	2	2	2	2	2	2	2	2	2	1	1	1	1	3	5	4	3	5	5	6	6	6	5
1	19	5	5	4	2	3	3	3	2	2	2	2	2	2	2	2	2	2	2	2	2	2	2	2	2	1	1	1	1	1	1	4	4	1	2	6	5	4	6	3	3
1	18	2	4	3	3	4	1	5	2	2	3	4	3	3	1	2	2	2	4	2	3	2	2	4	1	2	2	2	2	2	2	1	2	4	5	4	6	2	5	4	6
1	20	2	2	2	4	4	4	4	1	1	4	1	3	1	2	2	2	2	2	2	2	2	2	2	2	2	2	2	2	2	2	4	4	3	5	5	5	4	4	3	4
2	20	4	4	4	5	4	4	5	1	2	2	2	1	3	3	2	2	1	2	2	4	2	1	1	1	2	2	1	2	2	2	3	2	2	6	2	2	2	2	2	3
2	19	4	4	3	4	3	4	4	1	1	1	2	1	1	3	2	2	4	4	4	2	1	1	1	1	3	3	3	2	3	2	3	4	4	5	5	4	2	1	2	2
2	18	5	4	3	4	4	4	5	2	4	2	3	3	3	3	2	2	4	4	4	2	4	1	1	2	3	3	3	4	3	4	4	4	2	4	1	1	2	2	2	2
1	19	3	3	3	3	3	3	3	3	2	1	2	2	3	3	3	2	2	2	2	2	2	2	2	2	4	3	2	2	4	3	3	3	2	3	3	4	4	3	6	2
1	19	3	3	3	3	3	3	3	2	4	4	1	2	2	4	1	3	3	3	3	2	2	2	2	1	2	2	2	2	2	2	1	1	1	1	2	6	4	1	1	1
1	20	3	4	4	4	2	2	2	2	2	2	3	4	2	2	2	2	2	2	2	2	1	1	2	1	3	2	2	2	2	2	2	2	2	2	2	2	2	2	2	2
1	18	3	4	3	3	3	3	3	1	1	2	2	2	2	2	2	1	1	1	1	1	1	1	1	1	2	2	2	2	2	2	6	1	1	4	3	2	3	4	2	3
2	19	3	3	3	3	3	3	3	2	4	2	3	3	5	4	2	3	3	3	3	3	3	3	3	3	1	1	3	2	1	1	1	1	2	1	4	4	4	4	4	4
1	18	3	3	3	3	3	3	3	1	1	1	1	1	1	1	1	3	1	1	1	1	1	1	1	1	1	2	3	1	1	1	3	3	3	3	6	3	3	5	5	1
2	19	3	3	3	4	4	3	3	3	3	2	2	3	1	3	3	2	1	2	2	1	1	1	1	1	3	3	3	3	3	2	4	3	3	4	3	3	3	3	4	4
2	19	2	3	3	5	3	5	5	1	2	1	1	1	2	1	1	1	2	2	2	2	2	2	1	1	2	2	1	2	2	2	2	2	2	4	5	3	4	5	2	3
2	21	3	3	3	2	2	2	3	4	4	4	2	2	2	2	2	2	2	1	2	3	2	1	2	3	2	1	3	3	2	1	5	5	5	5	5	5	5	5	5	5
2	19	3	4	3	4	2	3	3	2	2	1	2	2	2	2	2	2	2	4	4	3	2	1	2	2	3	3	2	2	2	2	3	3	3	3	3	2	3	3	3	3
2	19	3	3	4	3	3	3	3	2	2	1	2	2	2	2	2	2	2	4	4	3	2	2	2	1	3	3	3	2	2	3	2	4	2	5	2	2	1	2	2	2
1	19	2	2	2	4	4	4	4	3	4	3	4	2	3	1	3	2	2	2	2	2	2	2	2	2	2	2	2	2	2	2	3	2	2	4	5	6	6	6	3	4
1	18	4	4	4	4	3	4	3	2	2	3	1	1	2	2	2	1	1	1	1	1	2	1	1	1	2	2	2	2	2	2	2	2	4	2	5	5	5	6	4	3
2	20	3	3	3	3	3	3	3	3	4	2	2	2	2	2	2	2	2	2	2	2	2	2	2	1	2	2	2	2	2	2	3	3	3	4	4	4	4	3	4	4
2	20	3	3	3	3	3	3	3	2	2	1	4	2	2	2	2	2	2	3	2	2	2	2	2	1	2	3	1	1	1	1	4	3	1	3	4	5	4	3	4	2
2	19	4	3	4	4	3	2	3	2	3	2	2	1	4	1	2	2	1	2	2	2	2	3	2	1	2	3	2	2	2	2	2	2	1	4	4	5	5	2	6	2
1	18	3	3	3	3	2	2	3	1	1	1	1	1	2	1	1	2	1	1	2	1	2	2	1	1	1	1	1	1	1	1	3	2	4	2	6	5	6	4	6	6
1	19	3	3	3	3	3	3	3	4	4	4	4	4	4	5	3	2	2	2	2	2	2	2	2	2	2	2	2	2	2	2	4	2	2	2	5	5	5	5	5	5
1	18	4	4	4	2	4	3	3	1	1	2	2	2	2	2	2	1	1	1	1	1	1	1	1	1	1	1	1	1	1	1	2	2	2	2	4	2	4	4	4	2
1	19	3	3	3	3	3	3	3	2	2	2	3	2	2	2	1	1	1	1	1	1	1	1	1	1	2	2	2	2	2	2	2	2	3	4	2	2	2	2	2	2
1	19	3	3	3	3	3	3	3	3	3	4	3	2	3	4	3	1	1	1	1	1	1	1	1	1	2	2	2	2	2	2	4	3	3	3	3	2	3	1	5	3
1	18	5	5	5	5	3	5	5	1	2	1	3	1	1	1	1	1	1	1	1	1	1	1	1	1	2	1	2	1	2	1	1	3	1	3	1	1	1	1	1	1
1	20	3	3	3	3	3	3	3	1	3	1	2	1	1	3	1	1	1	2	1	2	1	1	1	1	1	1	3	1	2	1	4	4	1	3	4	3	4	5	3	4
2	18	3	3	3	4	2	4	3	2	2	1	3	2	1	3	1	2	2	2	2	2	2	2	1	1	1	1	1	1	1	1	2	2	2	4	5	3	3	3	3	2
1	19	3	2	2	5	2	4	4	1	4	4	1	2	1	1	1	2	2	1	1	1	2	2	2	1	1	1	1	1	1	1	5	6	3	5	4	2	1	2	2	2
1	20	3	3	3	3	3	3	3	1	1	3	1	1	2	1	1	2	2	2	2	2	2	2	2	2	1	1	1	3	2	1	1	4	4	4	4	3	2	2	2	3
1	19	4	3	4	3	3	3	2	4	2	2	4	2	2	4	2	3	2	3	3	2	3	3	2	3	2	1	2	2	3	2	5	2	2	5	5	2	2	2	1	2
2	20	3	3	3	3	2	2	3	3	1	3	4	4	1	3	4	2	2	1	2	1	2	1	1	1	3	3	2	1	1	2	5	3	5	3	3	4	3	3	3	6
1	19	3	3	3	3	3	3	3	1	2	2	2	2	3	4	1	2	2	2	2	2	2	2	2	2	1	2	1	1	3	1	2	3	3	2	5	4	3	2	2	2
1	19	3	4	3	5	4	4	4	1	2	4	5	4	4	5	2	1	1	2	2	2	2	2	2	2	1	2	2	3	3	2	5	2	2	3	2	1	2	4	2	4
2	21	3	3	3	3	3	2	4	2	2	1	1	2	3	3	1	2	1	1	1	1	2	1	2	1	1	2	1	2	3	1	2	6	2	4	2	2	2	2	1	3
2	20	3	3	3	3	2	2	2	1	2	4	2	3	3	2	2	2	2	1	2	1	3	2	1	1	2	3	2	2	2	2	3	2	3	4	2	4	5	4	4	2
2	20	2	2	2	3	2	2	3	2	1	2	2	1	1	3	3	1	1	1	2	2	1	1	1	1	2	1	3	4	4	1	1	3	2	1	6	3	5	6	4	4
1	19	3	4	4	4	4	4	4	3	1	1	2	1	1	3	1	1	1	1	1	1	1	1	1	1	1	1	1	1	1	1	2	2	1	2	2	2	2	2	2	2
2	19	4	4	4	3	2	2	4	2	1	1	3	1	2	3	1	1	1	1	1	1	1	1	1	1	1	1	1	1	1	1	4	4	5	4	4	5	5	4	4	4
2	20	3	4	4	4	3	3	4	2	3	1	3	2	2	2	1	2	1	1	1	1	1	2	1	1	2	2	2	1	2	2	3	3	2	2	2	3	2	2	2	3
1	20	3	3	3	3	3	3	3	6	3	3	5	4	5	4	3	2	2	2	2	2	2	2	2	2	2	3	2	2	3	3	4	4	4	4	4	4	4	4	4	4
2	20	3	3	3	4	2	4	3	1	2	2	2	1	3	1	1	2	1	1	2	1	2	2	1	1	1	1	1	1	1	1	5	5	5	5	2	1	6	1	3	6
